# Supplementary material for: 1-Phenyl-2-(1H-1,2,4-triazol-1-yl)ethanol
Source: Acta Crystallogr Sect E Struct Rep Online. 2008 Jun 13;64(Pt 7):o1254. doi: 10.1107/S1600536808017303 (PMC2961775; doi:10.1107/S1600536808017303)
Supplement: Supplementary file 2 [file e-64-o1254-Isup2.hkl]

#
# h,k,l, Fo-squared, sigma(Fo-squared), Fc and phi(calc)
#
data_I
_shelx_title ' new in P 21/c'
_shelx_refln_list_code          6
_shelx_F_calc_maximum       59.72
_exptl_crystal_F_000       400.00
_reflns_d_resolution_high  0.7701
 
loop_
 _symmetry_equiv_pos_as_xyz
 'x, y, z'
 '-x, y+1/2, -z+1/2'
 '-x, -y, -z'
 'x, -y-1/2, z-1/2'
 
_cell_length_a    11.5356
_cell_length_b    10.1173
_cell_length_c     8.7127
_cell_angle_alpha  90.000
_cell_angle_beta  108.581
_cell_angle_gamma  90.000
 
loop_
 _refln_index_h
 _refln_index_k
 _refln_index_l
 _refln_F_squared_meas
 _refln_F_squared_sigma
 _refln_F_calc
 _refln_phase_calc
2 0 0 1143.12 18.82 36.31 180.0
3 0 0 192.37 3.61 14.83 180.0
4 0 0 851.75 14.59 29.95 180.0
6 0 0 745.01 13.04 25.67 180.0
7 0 0 367.22 7.00 19.00 0.0
8 0 0 199.39 4.25 13.78 0.0
9 0 0 30.89 1.36 5.54 0.0
10 0 0 27.58 1.64 6.11 180.0
11 0 0 22.28 2.04 6.17 180.0
12 0 0 40.27 2.14 6.22 180.0
13 0 0 5.17 1.78 2.37 0.0
14 0 0 0.00 3.51 0.26 180.0
2 1 0 476.08 6.25 23.13 180.0
3 1 0 1103.29 13.06 35.02 0.0
4 1 0 113.31 1.60 10.92 180.0
5 1 0 10.04 0.47 3.16 180.0
6 1 0 618.43 7.86 24.66 180.0
7 1 0 68.75 1.36 7.99 0.0
8 1 0 15.75 0.67 3.85 180.0
9 1 0 33.42 1.51 6.33 180.0
10 1 0 15.87 0.84 4.55 180.0
11 1 0 5.36 0.77 2.04 0.0
12 1 0 6.07 0.92 2.63 0.0
13 1 0 0.75 0.90 0.26 180.0
14 1 0 7.32 1.46 2.11 0.0
0 2 0 306.35 11.02 18.53 180.0
1 2 0 9.29 0.28 2.73 180.0
2 2 0 157.24 2.10 13.64 180.0
3 2 0 28.89 0.59 5.02 180.0
4 2 0 38.94 0.75 6.10 180.0
5 2 0 219.39 3.04 14.24 0.0
6 2 0 69.87 1.21 7.96 0.0
7 2 0 27.22 1.05 5.18 180.0
8 2 0 283.52 4.10 16.68 0.0
9 2 0 22.80 0.82 5.12 180.0
10 2 0 20.35 1.11 3.90 180.0
11 2 0 9.91 0.88 3.70 0.0
12 2 0 14.65 1.10 3.87 180.0
13 2 0 0.00 0.93 0.97 0.0
14 2 0 0.00 1.09 0.62 0.0
1 3 0 590.82 6.91 25.91 0.0
2 3 0 584.79 6.75 24.90 0.0
3 3 0 13.24 0.52 3.98 0.0
4 3 0 231.88 3.23 15.24 180.0
5 3 0 46.47 1.02 6.61 180.0
6 3 0 157.89 2.48 12.21 180.0
7 3 0 191.97 2.80 13.65 180.0
8 3 0 9.62 0.53 3.21 0.0
9 3 0 596.43 8.62 23.87 0.0
10 3 0 96.77 2.19 10.48 180.0
11 3 0 5.02 0.75 2.40 0.0
12 3 0 3.33 0.76 1.54 0.0
13 3 0 7.36 1.67 2.86 180.0
0 4 0 521.22 9.39 23.34 180.0
1 4 0 27.13 0.69 5.65 180.0
2 4 0 266.96 3.61 16.05 180.0
3 4 0 0.42 0.21 0.29 0.0
4 4 0 15.97 0.59 3.54 180.0
5 4 0 400.85 5.11 20.28 0.0
6 4 0 8.05 0.48 3.08 180.0
7 4 0 10.20 0.59 2.92 180.0
8 4 0 52.22 1.20 6.91 0.0
9 4 0 104.76 2.00 10.24 0.0
10 4 0 2.80 0.73 1.59 180.0
11 4 0 4.95 1.11 2.30 180.0
12 4 0 16.84 2.38 4.09 0.0
13 4 0 2.29 1.58 1.43 180.0
1 5 0 286.54 3.83 17.10 180.0
2 5 0 951.71 11.39 30.74 180.0
3 5 0 4.97 0.43 2.23 180.0
4 5 0 15.96 0.78 3.77 0.0
5 5 0 19.42 0.67 4.65 180.0
6 5 0 375.88 5.06 18.70 0.0
7 5 0 372.44 5.07 19.13 0.0
8 5 0 111.17 2.37 10.42 0.0
9 5 0 8.73 0.58 3.17 180.0
10 5 0 26.12 0.90 5.38 180.0
11 5 0 21.50 1.20 3.89 180.0
12 5 0 17.74 1.52 3.97 180.0
13 5 0 31.57 3.28 5.18 180.0
0 6 0 67.92 1.80 8.30 180.0
1 6 0 134.52 2.21 11.45 0.0
2 6 0 181.16 2.79 12.81 0.0
3 6 0 80.98 1.75 8.64 0.0
4 6 0 6.93 0.45 2.73 0.0
5 6 0 4.00 0.41 2.11 0.0
6 6 0 81.48 2.16 8.99 180.0
7 6 0 201.78 4.83 14.32 180.0
8 6 0 147.17 2.63 12.03 180.0
9 6 0 0.00 0.52 0.17 0.0
10 6 0 2.18 0.55 1.59 0.0
11 6 0 1.33 1.00 0.88 0.0
12 6 0 15.44 3.06 4.19 0.0
1 7 0 18.18 0.65 3.89 180.0
2 7 0 67.05 1.72 7.56 180.0
3 7 0 71.95 1.72 8.03 0.0
4 7 0 48.95 1.36 6.57 0.0
5 7 0 77.35 1.70 8.77 180.0
6 7 0 28.56 1.16 5.25 0.0
7 7 0 30.19 1.33 5.40 0.0
8 7 0 4.93 0.58 2.15 180.0
9 7 0 99.15 2.56 9.94 180.0
10 7 0 3.18 0.72 1.74 0.0
11 7 0 2.37 1.57 0.66 180.0
12 7 0 3.40 1.52 1.33 180.0
0 8 0 3.20 0.89 2.47 180.0
1 8 0 0.00 0.56 0.06 0.0
2 8 0 1.39 0.37 0.95 0.0
3 8 0 1.93 0.39 1.03 180.0
4 8 0 42.58 1.23 6.63 0.0
5 8 0 15.03 1.13 3.57 180.0
6 8 0 1.78 0.77 1.70 0.0
7 8 0 0.00 0.93 0.03 0.0
8 8 0 0.00 0.58 1.10 180.0
9 8 0 0.00 0.68 0.79 180.0
10 8 0 0.00 2.02 1.53 0.0
11 8 0 3.65 2.48 1.01 180.0
1 9 0 92.91 2.09 9.20 180.0
2 9 0 1.60 0.46 1.35 180.0
3 9 0 2.17 0.47 1.52 180.0
4 9 0 5.24 0.54 2.21 180.0
5 9 0 9.16 0.75 2.93 180.0
6 9 0 0.77 0.56 1.17 0.0
7 9 0 4.82 0.58 2.14 180.0
8 9 0 5.60 1.23 2.52 180.0
9 9 0 0.00 0.99 0.27 0.0
10 9 0 3.52 1.28 2.09 180.0
0 10 0 9.09 0.85 3.14 180.0
1 10 0 111.46 2.30 10.50 180.0
2 10 0 45.63 1.48 6.47 180.0
3 10 0 6.24 0.57 2.68 0.0
4 10 0 73.92 1.95 8.13 0.0
5 10 0 0.57 0.63 0.78 0.0
6 10 0 7.37 0.98 2.92 0.0
7 10 0 31.38 1.79 6.05 0.0
8 10 0 8.78 2.46 3.12 180.0
9 10 0 0.14 1.30 0.66 180.0
1 11 0 0.44 0.61 1.00 180.0
2 11 0 6.53 0.68 2.56 180.0
3 11 0 0.99 0.52 0.61 0.0
4 11 0 1.09 0.86 0.76 0.0
5 11 0 1.94 1.13 1.77 0.0
6 11 0 2.42 1.18 1.76 180.0
7 11 0 7.31 1.57 3.22 0.0
0 12 0 11.80 1.92 3.27 180.0
1 12 0 12.19 2.24 3.54 0.0
2 12 0 11.27 1.23 3.74 0.0
3 12 0 0.14 0.92 1.18 180.0
4 12 0 2.53 1.22 1.67 180.0
5 12 0 1.25 2.72 0.57 0.0
1 13 0 1.10 1.41 1.52 0.0
-14 1 1 0.34 0.98 0.45 180.0
-13 1 1 0.00 0.98 0.12 0.0
-12 1 1 21.70 1.26 4.60 180.0
-11 1 1 11.79 1.23 4.07 0.0
-10 1 1 119.99 2.38 11.90 0.0
-9 1 1 14.38 0.98 3.94 180.0
-8 1 1 16.11 0.74 4.35 0.0
-7 1 1 193.55 2.88 13.45 180.0
-6 1 1 348.47 4.80 17.99 0.0
-5 1 1 276.26 3.68 16.09 0.0
-4 1 1 36.48 0.67 6.65 180.0
-3 1 1 1264.02 13.93 37.30 180.0
-2 1 1 3167.53 50.60 59.72 0.0
-1 1 1 536.29 10.09 26.20 180.0
0 1 1 118.56 3.81 12.09 180.0
1 1 1 322.07 4.59 19.67 0.0
2 1 1 50.62 0.87 7.16 0.0
3 1 1 3.49 0.24 2.12 0.0
4 1 1 651.45 8.07 25.98 180.0
5 1 1 54.56 1.05 6.96 180.0
6 1 1 110.35 1.69 10.77 180.0
7 1 1 11.56 0.60 2.99 180.0
8 1 1 98.77 2.23 10.33 0.0
9 1 1 68.63 2.05 7.88 0.0
10 1 1 85.12 3.15 9.72 180.0
11 1 1 40.26 1.46 5.51 0.0
12 1 1 2.24 0.82 1.52 180.0
13 1 1 18.83 2.93 4.29 180.0
-14 2 1 0.00 0.95 1.16 180.0
-13 2 1 2.58 0.88 1.83 180.0
-12 2 1 43.48 2.63 6.42 0.0
-11 2 1 28.79 1.18 4.97 180.0
-10 2 1 7.95 0.99 3.38 0.0
-9 2 1 2.24 0.46 1.14 180.0
-8 2 1 21.44 0.83 4.60 0.0
-7 2 1 10.19 0.99 2.81 180.0
-6 2 1 562.99 7.25 23.45 0.0
-5 2 1 1363.05 16.21 37.39 0.0
-4 2 1 2.62 0.37 1.83 0.0
-3 2 1 102.20 1.45 10.32 180.0
-2 2 1 162.12 2.06 12.84 180.0
-1 2 1 2217.84 23.89 50.22 180.0
1 2 1 477.38 6.14 23.14 0.0
2 2 1 37.81 0.97 6.54 0.0
3 2 1 339.21 4.31 18.39 0.0
4 2 1 113.78 1.69 10.45 0.0
5 2 1 1215.15 14.38 34.31 0.0
6 2 1 10.49 0.72 2.37 0.0
7 2 1 105.08 1.71 9.76 180.0
8 2 1 40.64 1.40 6.62 180.0
9 2 1 61.36 1.86 8.49 0.0
10 2 1 17.10 1.44 4.98 0.0
11 2 1 12.23 0.98 4.13 0.0
12 2 1 1.24 0.85 1.15 0.0
13 2 1 0.24 0.82 0.97 180.0
-14 3 1 5.75 2.26 1.74 0.0
-13 3 1 37.32 2.04 5.84 0.0
-12 3 1 10.28 1.77 2.88 0.0
-11 3 1 0.58 0.60 1.40 180.0
-10 3 1 3.67 0.51 1.95 0.0
-9 3 1 83.81 1.91 8.80 180.0
-8 3 1 239.39 3.79 15.91 180.0
-7 3 1 53.90 1.17 7.24 180.0
-6 3 1 498.97 6.65 22.28 180.0
-5 3 1 273.73 3.63 16.61 0.0
-4 3 1 57.29 1.32 7.97 0.0
-3 3 1 956.21 10.98 32.24 0.0
-2 3 1 129.93 1.67 11.21 180.0
-1 3 1 400.00 4.76 20.51 0.0
0 3 1 172.62 2.28 13.24 0.0
1 3 1 2094.86 27.89 48.23 180.0
2 3 1 392.97 4.90 20.18 180.0
3 3 1 630.57 7.81 25.10 0.0
4 3 1 54.05 0.95 7.21 0.0
5 3 1 210.63 2.80 14.36 180.0
6 3 1 454.79 5.91 21.35 0.0
7 3 1 69.84 1.48 8.61 0.0
8 3 1 0.32 0.42 0.13 0.0
9 3 1 2.15 0.53 1.45 0.0
10 3 1 7.87 0.84 2.91 180.0
11 3 1 6.18 1.10 2.23 180.0
12 3 1 2.23 0.98 1.31 180.0
13 3 1 8.55 1.76 2.64 180.0
-13 4 1 1.46 1.19 0.93 0.0
-12 4 1 36.39 1.62 5.91 0.0
-11 4 1 11.11 1.05 3.75 180.0
-10 4 1 30.53 1.42 5.44 0.0
-9 4 1 50.83 1.39 7.37 0.0
-8 4 1 527.76 7.66 22.98 180.0
-7 4 1 194.05 3.10 13.94 180.0
-6 4 1 106.89 1.83 9.34 180.0
-5 4 1 2.14 0.28 1.34 180.0
-4 4 1 1.33 0.26 1.03 180.0
-3 4 1 356.26 4.59 18.33 0.0
-2 4 1 2459.86 28.48 50.17 0.0
-1 4 1 31.65 0.71 5.39 0.0
0 4 1 67.85 1.09 8.01 180.0
1 4 1 2.57 0.25 1.98 180.0
2 4 1 89.77 1.36 9.84 180.0
3 4 1 137.88 2.59 11.32 0.0
4 4 1 45.92 1.05 6.47 0.0
5 4 1 21.57 0.66 4.57 180.0
6 4 1 4.75 0.40 2.01 180.0
7 4 1 22.09 0.72 4.70 0.0
8 4 1 518.59 7.42 22.54 180.0
9 4 1 13.79 0.70 3.70 180.0
10 4 1 12.80 0.88 3.49 0.0
11 4 1 0.31 0.58 0.05 0.0
12 4 1 7.35 1.61 3.20 0.0
13 4 1 0.72 2.25 0.79 0.0
-13 5 1 2.15 1.04 0.31 0.0
-12 5 1 0.00 0.88 0.03 0.0
-11 5 1 19.77 1.06 4.75 0.0
-10 5 1 6.76 1.15 2.99 180.0
-9 5 1 125.84 2.35 10.95 0.0
-8 5 1 17.87 0.68 4.11 180.0
-7 5 1 84.36 1.52 9.17 180.0
-6 5 1 7.86 0.51 2.92 180.0
-5 5 1 33.64 0.83 5.90 0.0
-4 5 1 120.75 1.96 10.88 180.0
-3 5 1 3.90 0.32 2.06 180.0
-2 5 1 238.68 3.11 15.14 0.0
-1 5 1 118.09 1.84 10.89 0.0
0 5 1 201.45 2.78 13.56 180.0
1 5 1 36.88 0.80 6.12 180.0
2 5 1 92.37 1.50 9.78 180.0
3 5 1 323.35 4.48 17.22 0.0
4 5 1 18.31 0.66 4.23 0.0
5 5 1 3.05 0.46 1.37 180.0
6 5 1 75.58 1.54 8.49 0.0
7 5 1 28.74 0.80 5.60 0.0
8 5 1 69.67 1.44 8.18 180.0
9 5 1 321.60 4.67 17.20 180.0
10 5 1 72.18 1.71 8.30 0.0
11 5 1 2.05 0.63 1.62 180.0
12 5 1 0.68 1.52 0.04 180.0
-12 6 1 25.59 2.30 5.05 180.0
-11 6 1 44.01 2.31 6.93 0.0
-10 6 1 12.84 0.77 3.16 0.0
-9 6 1 297.74 4.54 16.38 180.0
-8 6 1 16.60 0.73 3.91 180.0
-7 6 1 78.71 1.57 8.62 0.0
-6 6 1 61.20 1.30 7.77 180.0
-5 6 1 130.34 2.32 11.08 180.0
-4 6 1 432.94 6.33 20.12 0.0
-3 6 1 104.72 2.31 9.72 0.0
-2 6 1 25.66 0.73 5.28 0.0
-1 6 1 34.11 0.80 5.64 0.0
0 6 1 95.52 1.76 9.83 180.0
1 6 1 0.00 0.27 0.54 180.0
2 6 1 84.58 1.47 8.76 0.0
3 6 1 83.75 1.59 9.50 180.0
4 6 1 37.66 0.94 5.92 0.0
5 6 1 0.16 0.53 0.34 0.0
6 6 1 111.39 2.19 10.12 0.0
7 6 1 160.27 2.54 12.54 180.0
8 6 1 11.74 0.66 3.65 180.0
9 6 1 3.95 0.41 1.68 180.0
10 6 1 4.39 1.23 2.19 180.0
11 6 1 0.85 1.85 1.18 180.0
12 6 1 5.96 3.54 2.32 0.0
-12 7 1 14.10 2.00 3.65 180.0
-11 7 1 38.56 2.84 6.20 180.0
-10 7 1 0.16 0.76 0.46 180.0
-9 7 1 12.81 0.79 3.73 0.0
-8 7 1 156.18 2.68 12.23 0.0
-7 7 1 215.56 4.04 14.17 0.0
-6 7 1 12.07 0.83 3.22 0.0
-5 7 1 21.93 1.05 4.71 180.0
-4 7 1 8.74 0.54 2.96 180.0
-3 7 1 57.26 1.28 7.26 180.0
-2 7 1 250.94 3.85 14.79 180.0
-1 7 1 137.41 2.64 11.97 0.0
0 7 1 255.69 4.14 15.78 0.0
1 7 1 2.56 0.40 1.36 180.0
2 7 1 17.56 0.73 3.81 0.0
3 7 1 66.56 1.58 7.96 180.0
4 7 1 20.93 1.06 4.83 180.0
5 7 1 79.27 1.70 9.05 180.0
6 7 1 43.15 1.12 6.39 180.0
7 7 1 1.42 0.49 1.40 180.0
8 7 1 0.11 0.38 0.19 0.0
9 7 1 19.66 3.30 4.29 0.0
10 7 1 3.41 1.16 1.38 180.0
11 7 1 3.15 1.86 1.51 0.0
-11 8 1 0.00 1.32 0.46 0.0
-10 8 1 2.06 1.02 1.71 0.0
-9 8 1 1.47 0.70 1.50 0.0
-8 8 1 0.14 0.59 0.24 180.0
-7 8 1 120.65 2.70 10.92 0.0
-6 8 1 31.04 1.04 5.70 0.0
-5 8 1 1.10 0.72 0.56 180.0
-4 8 1 0.00 0.45 0.41 180.0
-3 8 1 13.77 0.68 3.34 180.0
-2 8 1 54.45 1.25 7.40 180.0
-1 8 1 167.86 2.98 12.89 180.0
0 8 1 2.09 0.71 1.41 180.0
1 8 1 135.68 2.48 11.31 180.0
2 8 1 38.69 1.17 5.89 180.0
3 8 1 3.09 0.47 1.89 0.0
4 8 1 24.95 0.85 5.70 0.0
5 8 1 0.07 0.48 0.81 180.0
6 8 1 68.62 2.10 7.96 0.0
7 8 1 171.58 4.12 12.84 0.0
8 8 1 1.18 1.00 0.05 180.0
9 8 1 5.33 1.37 2.13 180.0
10 8 1 0.00 3.50 0.34 0.0
-10 9 1 6.62 1.47 2.67 180.0
-9 9 1 14.90 1.74 3.85 180.0
-8 9 1 13.22 1.24 3.85 180.0
-7 9 1 2.38 0.60 1.69 180.0
-6 9 1 43.15 1.69 6.34 0.0
-5 9 1 4.49 0.96 2.44 180.0
-4 9 1 2.84 0.51 1.69 0.0
-3 9 1 0.64 0.50 1.26 0.0
-2 9 1 44.97 1.49 6.92 0.0
-1 9 1 8.74 0.56 3.05 180.0
0 9 1 48.58 1.47 7.06 180.0
1 9 1 11.18 1.02 3.25 0.0
2 9 1 14.28 0.73 3.47 0.0
3 9 1 44.93 1.51 6.77 180.0
4 9 1 0.25 0.56 1.04 0.0
5 9 1 60.16 1.93 7.70 0.0
6 9 1 15.98 1.42 3.70 180.0
7 9 1 0.59 0.65 0.58 180.0
8 9 1 1.61 1.09 1.22 0.0
9 9 1 0.19 1.08 0.48 0.0
-9 10 1 18.82 2.73 4.30 180.0
-8 10 1 1.29 0.99 0.89 180.0
-7 10 1 0.78 0.83 0.87 0.0
-6 10 1 16.58 1.57 3.85 0.0
-5 10 1 2.18 0.55 0.98 0.0
-4 10 1 13.52 0.89 3.96 180.0
-3 10 1 1.07 0.49 1.34 180.0
-2 10 1 1.05 0.46 0.81 180.0
-1 10 1 4.67 0.53 1.95 180.0
0 10 1 0.58 0.56 0.84 180.0
1 10 1 91.11 2.83 8.98 0.0
2 10 1 43.49 1.69 6.86 0.0
3 10 1 0.44 0.64 0.77 180.0
4 10 1 21.22 1.00 4.75 180.0
5 10 1 0.36 0.78 1.14 180.0
6 10 1 9.15 0.95 3.45 180.0
7 10 1 3.48 1.27 2.23 180.0
8 10 1 3.22 1.57 0.96 180.0
-8 11 1 0.00 1.71 0.19 180.0
-7 11 1 2.28 1.42 1.79 0.0
-6 11 1 0.67 1.06 1.23 0.0
-5 11 1 9.87 1.01 3.27 180.0
-4 11 1 2.89 0.86 1.75 180.0
-3 11 1 6.90 0.71 2.56 180.0
-2 11 1 41.14 2.17 6.29 180.0
-1 11 1 12.16 1.05 3.91 180.0
0 11 1 0.91 0.69 1.40 0.0
1 11 1 38.75 2.54 6.36 0.0
2 11 1 26.36 1.03 4.97 0.0
3 11 1 1.21 0.85 1.81 0.0
4 11 1 16.56 1.10 3.79 0.0
5 11 1 6.72 0.90 2.56 0.0
6 11 1 13.61 2.24 3.69 180.0
7 11 1 5.16 1.76 2.24 180.0
-6 12 1 0.23 2.02 0.16 180.0
-5 12 1 0.00 3.00 0.62 180.0
-4 12 1 18.62 1.84 3.81 180.0
-3 12 1 0.00 1.86 0.55 0.0
-2 12 1 26.37 1.97 4.75 0.0
-1 12 1 35.76 1.86 5.93 0.0
0 12 1 3.95 1.13 2.35 0.0
1 12 1 7.92 1.61 2.75 0.0
2 12 1 2.22 1.32 1.57 0.0
3 12 1 7.71 1.19 2.66 180.0
4 12 1 24.20 2.24 5.33 180.0
5 12 1 2.72 1.45 0.59 180.0
-1 13 1 2.60 1.63 1.96 180.0
0 13 1 1.18 1.08 0.76 180.0
1 13 1 3.00 2.85 1.19 180.0
-14 0 2 19.47 4.70 3.92 180.0
-13 0 2 0.00 2.45 0.71 0.0
-12 0 2 2.01 1.18 1.36 0.0
-11 0 2 176.81 4.83 13.09 180.0
-10 0 2 139.49 5.87 11.32 0.0
-9 0 2 34.36 1.30 5.75 180.0
-8 0 2 604.75 10.72 23.82 0.0
-7 0 2 244.33 5.10 15.76 0.0
-6 0 2 187.62 4.10 14.04 0.0
-5 0 2 22.89 0.88 4.43 0.0
-4 0 2 43.52 1.32 6.38 180.0
-3 0 2 897.73 15.25 31.28 180.0
-2 0 2 2150.90 34.75 48.13 180.0
-1 0 2 548.06 9.28 24.35 180.0
1 0 2 540.07 8.31 24.18 0.0
2 0 2 69.21 1.57 9.04 180.0
3 0 2 775.73 13.39 27.87 0.0
4 0 2 21.06 0.86 4.80 180.0
5 0 2 139.33 3.00 12.15 0.0
6 0 2 296.28 5.10 16.85 0.0
7 0 2 26.39 1.47 4.90 180.0
8 0 2 54.25 2.98 7.01 180.0
9 0 2 294.30 7.25 17.92 0.0
10 0 2 1.12 0.84 1.47 0.0
11 0 2 0.00 0.73 0.21 0.0
12 0 2 4.90 1.77 1.98 180.0
13 0 2 0.98 1.65 0.08 180.0
-14 1 2 15.59 1.65 3.86 0.0
-13 1 2 9.50 1.18 2.78 0.0
-12 1 2 1.45 0.92 1.37 0.0
-11 1 2 174.46 3.39 13.11 180.0
-10 1 2 8.20 0.80 3.29 180.0
-9 1 2 9.75 0.62 3.07 180.0
-8 1 2 120.32 2.15 11.46 180.0
-7 1 2 75.47 1.98 8.97 0.0
-6 1 2 330.64 4.62 17.77 180.0
-5 1 2 60.52 1.16 8.22 0.0
-4 1 2 14.86 0.46 4.24 0.0
-3 1 2 337.88 4.41 18.99 0.0
-2 1 2 2610.30 27.99 53.04 180.0
-1 1 2 3072.85 40.31 58.66 0.0
0 1 2 1433.68 14.91 39.49 0.0
1 1 2 1638.54 19.19 42.56 180.0
2 1 2 0.30 0.15 0.33 180.0
3 1 2 608.35 7.45 24.71 0.0
4 1 2 0.04 0.25 0.71 180.0
5 1 2 657.08 8.18 24.59 180.0
6 1 2 226.59 3.25 14.91 0.0
7 1 2 164.69 2.47 13.03 0.0
8 1 2 105.99 2.03 10.26 180.0
9 1 2 1.23 0.48 1.41 0.0
10 1 2 8.34 0.72 2.68 0.0
11 1 2 13.12 2.35 3.39 180.0
12 1 2 1.02 1.02 0.35 180.0
13 1 2 3.44 1.70 0.74 180.0
-14 2 2 1.63 2.56 1.04 180.0
-13 2 2 0.71 0.96 0.61 180.0
-12 2 2 17.68 1.09 4.40 0.0
-11 2 2 3.58 0.64 1.86 0.0
-10 2 2 35.80 1.33 5.43 0.0
-9 2 2 1.09 0.49 1.00 0.0
-8 2 2 550.20 7.59 22.95 180.0
-7 2 2 182.61 2.86 12.69 180.0
-6 2 2 8.93 0.55 2.41 180.0
-5 2 2 7.22 0.72 2.65 0.0
-4 2 2 18.80 0.63 4.36 180.0
-3 2 2 1417.53 16.69 38.17 0.0
-1 2 2 1227.92 12.27 36.95 180.0
0 2 2 1604.10 17.47 41.13 180.0
1 2 2 10.64 0.35 3.43 180.0
2 2 2 190.66 3.12 14.16 180.0
3 2 2 11.24 0.40 3.07 180.0
4 2 2 17.62 0.59 4.03 0.0
5 2 2 111.80 1.81 10.50 0.0
6 2 2 71.03 1.46 8.23 0.0
7 2 2 9.23 0.61 2.97 0.0
8 2 2 517.20 7.54 23.16 180.0
9 2 2 25.29 1.27 5.49 180.0
10 2 2 9.19 0.72 3.29 0.0
11 2 2 0.72 0.74 0.56 0.0
12 2 2 0.47 1.69 1.77 0.0
-14 3 2 10.72 2.61 3.64 0.0
-13 3 2 0.00 0.80 0.09 180.0
-12 3 2 5.58 0.82 2.77 0.0
-11 3 2 3.13 0.64 1.45 0.0
-10 3 2 272.25 4.56 16.67 180.0
-9 3 2 65.38 1.64 8.26 180.0
-8 3 2 16.90 0.95 3.70 0.0
-7 3 2 349.56 4.89 18.48 0.0
-6 3 2 18.18 0.85 3.71 180.0
-5 3 2 6.24 0.61 2.30 0.0
-4 3 2 302.85 4.16 18.00 0.0
-3 3 2 132.41 1.90 11.94 180.0
-2 3 2 2842.89 32.89 55.65 180.0
-1 3 2 71.88 0.97 8.52 0.0
0 3 2 356.24 4.33 19.13 180.0
1 3 2 530.74 6.61 22.84 0.0
2 3 2 121.42 2.17 10.96 0.0
3 3 2 521.33 7.83 22.44 0.0
4 3 2 71.95 2.73 8.43 0.0
5 3 2 45.40 1.48 6.93 0.0
6 3 2 25.11 0.97 5.11 180.0
7 3 2 59.74 1.23 7.78 180.0
8 3 2 89.16 1.86 9.09 180.0
9 3 2 25.80 1.20 4.96 180.0
10 3 2 62.03 1.77 8.18 0.0
11 3 2 13.30 2.71 3.82 180.0
12 3 2 25.84 2.21 4.75 0.0
-14 4 2 1.22 1.35 1.47 0.0
-13 4 2 0.00 0.93 0.13 0.0
-12 4 2 18.05 1.50 4.10 180.0
-11 4 2 74.51 2.27 8.51 0.0
-10 4 2 37.60 1.27 6.55 180.0
-9 4 2 282.04 4.72 16.86 180.0
-8 4 2 17.54 0.71 3.92 180.0
-7 4 2 86.07 1.65 9.16 0.0
-6 4 2 314.45 4.55 16.99 180.0
-5 4 2 2.74 0.30 1.16 0.0
-4 4 2 765.35 9.34 26.74 0.0
-3 4 2 303.21 3.90 17.74 0.0
-2 4 2 0.00 0.25 0.23 0.0
-1 4 2 145.92 3.20 11.36 0.0
0 4 2 39.59 1.00 5.84 0.0
1 4 2 0.05 0.25 0.20 180.0
2 4 2 34.11 0.69 5.28 0.0
3 4 2 134.83 2.00 11.72 180.0
4 4 2 55.77 1.47 7.51 0.0
5 4 2 51.97 1.82 6.60 180.0
6 4 2 1.08 0.54 0.20 0.0
7 4 2 223.80 4.43 14.51 180.0
8 4 2 15.52 1.06 3.88 0.0
9 4 2 15.72 0.96 4.41 180.0
10 4 2 16.45 1.02 4.20 180.0
11 4 2 0.52 1.12 0.58 0.0
12 4 2 23.01 2.14 4.80 0.0
-13 5 2 21.96 2.84 4.70 180.0
-12 5 2 0.00 0.85 0.51 180.0
-11 5 2 18.76 1.66 4.33 180.0
-10 5 2 1.52 0.67 1.31 0.0
-9 5 2 200.01 3.58 13.42 0.0
-8 5 2 238.09 3.96 14.99 0.0
-7 5 2 110.23 2.27 10.74 0.0
-6 5 2 10.10 0.57 2.90 0.0
-5 5 2 227.62 3.51 15.25 180.0
-4 5 2 41.20 1.03 6.80 180.0
-3 5 2 233.88 3.21 15.17 180.0
-2 5 2 3.34 0.41 1.32 180.0
-1 5 2 137.67 2.09 12.04 0.0
0 5 2 191.78 2.55 13.96 0.0
1 5 2 36.32 0.80 5.88 0.0
2 5 2 17.24 0.71 3.66 180.0
3 5 2 680.17 9.72 25.00 180.0
4 5 2 0.25 0.27 0.77 180.0
5 5 2 8.65 0.67 3.10 180.0
6 5 2 24.31 1.41 4.80 180.0
7 5 2 21.85 1.09 4.62 0.0
8 5 2 7.55 1.00 2.51 0.0
9 5 2 0.00 1.41 0.37 0.0
10 5 2 2.85 0.95 1.56 180.0
11 5 2 2.59 1.52 1.53 180.0
12 5 2 7.05 1.95 2.41 0.0
-13 6 2 4.14 1.02 2.03 180.0
-12 6 2 2.86 1.10 1.74 180.0
-11 6 2 29.25 2.38 5.48 0.0
-10 6 2 0.72 0.57 0.60 0.0
-9 6 2 0.83 0.46 1.32 180.0
-8 6 2 41.81 1.78 6.38 0.0
-7 6 2 126.52 2.27 11.27 0.0
-6 6 2 22.31 1.19 4.91 0.0
-5 6 2 8.46 0.60 2.73 180.0
-4 6 2 8.75 0.40 2.59 180.0
-3 6 2 45.31 1.01 6.58 180.0
-2 6 2 341.08 4.49 17.84 180.0
-1 6 2 132.52 2.09 11.50 180.0
0 6 2 4.67 0.48 2.34 180.0
1 6 2 29.74 0.80 5.12 180.0
2 6 2 8.74 0.40 3.19 0.0
3 6 2 13.96 0.51 3.37 180.0
4 6 2 3.76 0.49 2.44 0.0
5 6 2 3.24 0.51 1.51 0.0
6 6 2 41.67 1.75 6.43 0.0
7 6 2 47.83 1.81 7.04 0.0
8 6 2 75.37 3.60 8.57 0.0
9 6 2 0.05 1.16 0.10 180.0
10 6 2 1.99 1.11 0.29 180.0
11 6 2 1.88 1.40 1.28 180.0
-12 7 2 2.00 1.11 1.40 0.0
-11 7 2 32.70 3.05 5.69 180.0
-10 7 2 20.06 1.22 4.32 180.0
-9 7 2 11.52 0.75 3.11 180.0
-8 7 2 10.09 0.89 3.41 180.0
-7 7 2 1.12 0.50 1.22 0.0
-6 7 2 59.36 1.84 7.67 0.0
-5 7 2 0.55 0.39 0.82 180.0
-4 7 2 32.88 1.51 5.84 0.0
-3 7 2 25.02 0.76 4.81 0.0
-2 7 2 0.69 0.29 1.27 0.0
-1 7 2 230.07 3.46 14.78 180.0
0 7 2 0.00 0.34 0.46 180.0
1 7 2 52.22 1.28 7.07 0.0
2 7 2 20.03 0.63 4.59 0.0
3 7 2 127.86 2.40 11.13 180.0
4 7 2 60.13 1.28 7.75 0.0
5 7 2 17.80 1.09 4.73 0.0
6 7 2 55.21 2.46 7.61 180.0
7 7 2 11.37 1.09 3.45 180.0
8 7 2 1.98 1.00 0.13 0.0
9 7 2 18.98 3.87 4.22 0.0
10 7 2 0.00 1.16 0.09 180.0
-11 8 2 14.74 1.49 3.93 180.0
-10 8 2 17.11 2.59 3.68 180.0
-9 8 2 24.23 1.33 4.88 0.0
-8 8 2 2.21 0.56 1.72 0.0
-7 8 2 0.65 0.48 0.33 180.0
-6 8 2 86.13 2.13 9.42 0.0
-5 8 2 0.66 0.33 0.92 180.0
-4 8 2 156.55 2.86 12.24 180.0
-3 8 2 52.85 1.40 7.17 180.0
-2 8 2 15.43 0.71 4.04 180.0
-1 8 2 7.53 0.66 2.73 180.0
0 8 2 102.50 2.30 9.76 0.0
1 8 2 103.59 1.91 10.02 0.0
2 8 2 27.90 0.95 5.21 0.0
3 8 2 0.55 0.36 0.05 0.0
4 8 2 121.39 2.44 10.31 180.0
5 8 2 32.50 2.38 5.50 180.0
6 8 2 48.46 1.53 7.05 180.0
7 8 2 41.86 1.94 6.42 0.0
8 8 2 5.58 1.91 1.80 0.0
9 8 2 14.03 1.65 3.66 0.0
10 8 2 21.51 3.27 4.62 0.0
-10 9 2 4.99 1.05 2.22 180.0
-9 9 2 8.55 1.22 3.39 180.0
-8 9 2 1.73 0.70 1.49 180.0
-7 9 2 5.79 0.74 2.52 180.0
-6 9 2 5.60 0.54 2.36 180.0
-5 9 2 1.72 0.73 1.78 180.0
-4 9 2 11.53 0.65 3.29 0.0
-3 9 2 0.82 0.28 0.79 180.0
-2 9 2 6.34 0.43 2.39 180.0
-1 9 2 36.55 1.70 5.82 180.0
0 9 2 8.06 0.66 2.95 180.0
1 9 2 83.99 2.32 8.64 0.0
2 9 2 25.31 1.48 4.70 0.0
3 9 2 7.43 0.74 2.63 0.0
4 9 2 18.43 1.03 4.12 0.0
5 9 2 54.09 2.08 7.10 0.0
6 9 2 22.74 2.05 4.44 180.0
7 9 2 26.67 3.55 5.31 180.0
8 9 2 1.54 1.93 1.53 0.0
9 9 2 0.00 2.57 0.64 0.0
-9 10 2 0.00 1.40 0.02 0.0
-8 10 2 1.22 1.59 1.50 0.0
-7 10 2 24.08 1.78 5.36 180.0
-6 10 2 2.63 0.98 2.07 180.0
-5 10 2 0.82 0.36 0.95 180.0
-4 10 2 0.20 0.30 0.80 0.0
-3 10 2 6.26 0.70 2.43 0.0
-2 10 2 3.89 0.53 2.09 0.0
-1 10 2 162.84 3.36 12.33 0.0
0 10 2 31.23 1.77 5.39 0.0
1 10 2 1.23 0.71 0.65 0.0
2 10 2 0.98 0.94 1.23 0.0
3 10 2 1.06 0.67 1.35 180.0
4 10 2 44.34 1.63 6.69 180.0
5 10 2 5.95 1.12 2.74 180.0
6 10 2 4.95 1.46 2.26 180.0
7 10 2 2.22 1.49 2.53 180.0
8 10 2 0.00 2.06 0.28 0.0
-8 11 2 1.32 1.40 1.34 0.0
-7 11 2 0.75 1.29 1.36 0.0
-6 11 2 7.06 1.41 2.78 180.0
-5 11 2 3.95 1.24 2.03 0.0
-4 11 2 10.23 2.26 2.66 0.0
-3 11 2 4.14 0.99 1.74 0.0
-2 11 2 48.49 1.87 6.78 180.0
-1 11 2 0.90 0.46 0.49 180.0
0 11 2 2.18 0.60 1.74 0.0
1 11 2 21.14 1.87 4.72 180.0
2 11 2 0.16 0.76 0.31 180.0
3 11 2 32.04 1.73 5.34 0.0
4 11 2 0.00 1.50 0.47 180.0
5 11 2 14.06 2.27 3.37 180.0
6 11 2 2.26 2.60 0.81 0.0
-6 12 2 0.00 1.64 0.40 0.0
-5 12 2 0.00 2.20 0.39 0.0
-4 12 2 4.75 1.65 1.59 180.0
-3 12 2 0.58 1.40 0.92 180.0
-2 12 2 0.00 1.57 0.25 0.0
-1 12 2 3.53 2.36 1.45 180.0
0 12 2 1.58 1.35 1.13 180.0
1 12 2 8.30 1.39 3.04 180.0
2 12 2 0.00 1.08 0.90 180.0
3 12 2 1.74 1.93 0.32 0.0
4 12 2 0.00 1.94 1.29 0.0
-14 1 3 26.88 1.87 5.05 0.0
-13 1 3 2.51 1.17 1.23 180.0
-12 1 3 4.98 0.91 2.77 0.0
-11 1 3 147.25 2.79 11.83 180.0
-10 1 3 224.99 4.01 15.34 180.0
-9 1 3 79.39 2.18 8.65 180.0
-8 1 3 69.40 1.68 8.13 0.0
-7 1 3 662.85 8.75 25.35 0.0
-6 1 3 82.44 1.56 8.75 180.0
-5 1 3 49.38 1.00 7.32 0.0
-4 1 3 110.82 1.80 10.59 0.0
-3 1 3 763.75 8.49 28.88 180.0
-2 1 3 2868.61 29.56 54.79 180.0
-1 1 3 879.86 10.06 30.80 0.0
0 1 3 149.93 1.91 12.18 0.0
1 1 3 853.28 9.30 29.10 0.0
2 1 3 7.06 0.29 2.07 0.0
3 1 3 79.40 1.24 8.69 0.0
4 1 3 0.00 0.27 0.24 180.0
5 1 3 110.04 1.68 9.87 180.0
6 1 3 25.32 0.77 5.12 180.0
7 1 3 16.21 1.14 4.29 0.0
8 1 3 35.40 1.01 5.47 180.0
9 1 3 16.54 1.41 4.10 0.0
10 1 3 2.69 0.66 2.04 0.0
11 1 3 10.13 0.95 3.33 180.0
12 1 3 2.05 1.04 1.80 0.0
-14 2 3 8.21 1.47 3.14 0.0
-13 2 3 0.00 1.12 1.57 180.0
-12 2 3 0.97 0.87 1.80 0.0
-11 2 3 69.45 2.19 8.66 0.0
-10 2 3 350.67 5.75 18.33 180.0
-9 2 3 26.25 0.96 5.41 180.0
-8 2 3 374.45 5.47 18.42 180.0
-7 2 3 2.45 0.49 1.49 180.0
-6 2 3 0.36 0.29 0.40 0.0
-5 2 3 654.60 8.44 25.02 0.0
-4 2 3 207.17 3.00 14.34 0.0
-3 2 3 586.61 7.16 24.82 0.0
-2 2 3 67.24 1.16 8.54 0.0
-1 2 3 250.47 2.99 17.06 180.0
0 2 3 46.50 0.83 6.90 0.0
1 2 3 666.33 7.32 25.02 0.0
2 2 3 142.24 1.96 11.86 0.0
3 2 3 206.55 3.10 14.25 180.0
4 2 3 173.86 2.50 13.54 0.0
5 2 3 72.06 1.43 8.18 180.0
6 2 3 856.02 10.96 29.25 180.0
7 2 3 104.70 1.98 10.13 180.0
8 2 3 67.45 1.53 7.95 0.0
9 2 3 101.45 2.19 10.03 180.0
10 2 3 15.43 0.92 3.61 0.0
11 2 3 19.35 1.61 4.54 0.0
12 2 3 23.82 2.09 4.77 0.0
-14 3 3 31.72 2.12 5.24 180.0
-13 3 3 5.30 1.24 2.09 0.0
-12 3 3 3.52 0.77 1.72 0.0
-11 3 3 10.24 0.94 3.33 0.0
-10 3 3 0.00 0.52 0.06 0.0
-9 3 3 72.64 1.73 8.27 0.0
-8 3 3 177.28 3.05 13.45 0.0
-7 3 3 19.42 0.98 4.35 0.0
-6 3 3 0.31 0.34 0.97 0.0
-5 3 3 70.54 1.32 8.42 180.0
-4 3 3 258.03 3.48 16.52 0.0
-3 3 3 268.32 3.30 16.29 180.0
-2 3 3 5.09 0.32 1.42 180.0
-1 3 3 252.96 3.23 16.57 180.0
0 3 3 69.89 1.28 8.73 180.0
1 3 3 38.60 0.91 6.07 0.0
2 3 3 184.58 3.28 13.04 180.0
3 3 3 290.54 5.47 16.16 180.0
4 3 3 214.65 3.80 14.06 0.0
5 3 3 90.24 2.01 8.86 0.0
6 3 3 29.37 1.14 5.36 180.0
7 3 3 26.90 1.64 5.05 180.0
8 3 3 39.06 2.18 5.91 0.0
9 3 3 4.41 0.57 2.31 180.0
10 3 3 7.80 0.74 2.48 180.0
11 3 3 0.48 2.56 1.10 180.0
12 3 3 36.48 3.40 4.85 0.0
-14 4 3 0.67 1.22 0.44 180.0
-13 4 3 1.02 0.91 0.17 0.0
-12 4 3 5.81 0.87 2.84 180.0
-11 4 3 3.19 0.82 1.30 180.0
-10 4 3 19.67 0.99 4.33 0.0
-9 4 3 41.12 1.45 6.52 0.0
-8 4 3 80.73 1.90 8.58 0.0
-7 4 3 29.72 1.38 5.18 0.0
-6 4 3 40.50 1.10 5.68 0.0
-5 4 3 35.82 1.11 5.40 180.0
-4 4 3 65.00 1.23 7.52 180.0
-3 4 3 355.54 5.34 18.39 180.0
-2 4 3 1839.57 22.05 42.68 180.0
-1 4 3 453.18 5.26 22.03 0.0
0 4 3 145.83 2.12 11.56 0.0
1 4 3 119.51 2.32 11.20 180.0
2 4 3 66.64 2.06 8.38 0.0
3 4 3 6.48 0.57 2.80 0.0
4 4 3 4.88 0.60 2.39 180.0
5 4 3 148.68 3.13 12.18 180.0
6 4 3 11.97 1.71 3.11 0.0
7 4 3 84.57 2.29 9.33 0.0
8 4 3 231.59 5.00 15.52 0.0
9 4 3 5.35 1.12 1.86 0.0
10 4 3 1.40 1.19 0.08 0.0
11 4 3 4.29 1.51 2.29 180.0
-13 5 3 2.12 1.04 1.69 0.0
-12 5 3 0.35 0.83 0.40 0.0
-11 5 3 32.64 2.10 5.40 180.0
-10 5 3 86.89 2.34 9.32 0.0
-9 5 3 65.34 2.11 7.94 0.0
-8 5 3 217.87 3.55 14.71 180.0
-7 5 3 74.15 1.51 8.54 180.0
-6 5 3 72.35 1.67 8.12 0.0
-5 5 3 14.51 1.09 3.57 180.0
-4 5 3 101.95 1.96 9.28 180.0
-3 5 3 804.71 11.64 27.88 0.0
-2 5 3 581.96 8.45 24.07 0.0
-1 5 3 642.38 8.35 24.95 180.0
0 5 3 21.23 0.89 4.60 0.0
1 5 3 105.02 2.44 9.80 180.0
2 5 3 27.54 1.03 5.46 180.0
3 5 3 206.14 3.79 14.64 180.0
4 5 3 118.75 2.58 10.97 0.0
5 5 3 2.65 1.02 1.52 0.0
6 5 3 13.24 0.90 3.07 0.0
7 5 3 1.60 0.74 1.28 0.0
8 5 3 25.92 1.60 5.15 180.0
9 5 3 1.81 3.36 2.13 0.0
10 5 3 2.46 1.42 1.64 0.0
11 5 3 1.89 1.51 0.74 0.0
-13 6 3 1.12 1.28 0.88 180.0
-12 6 3 14.10 1.74 2.98 0.0
-11 6 3 2.49 0.61 1.52 180.0
-10 6 3 0.63 0.71 0.51 180.0
-9 6 3 105.33 2.20 10.24 0.0
-8 6 3 7.09 0.91 2.83 0.0
-7 6 3 29.65 0.90 5.49 180.0
-6 6 3 29.12 0.85 5.29 0.0
-5 6 3 35.17 1.11 6.36 180.0
-4 6 3 98.77 2.47 9.82 180.0
-3 6 3 160.46 3.34 13.03 180.0
-2 6 3 6.84 0.67 2.43 0.0
-1 6 3 1.05 0.39 0.63 180.0
0 6 3 54.51 1.31 7.55 0.0
1 6 3 2.96 0.41 2.24 0.0
2 6 3 14.41 0.49 4.41 0.0
3 6 3 7.43 0.71 2.52 180.0
4 6 3 83.21 2.23 8.79 180.0
5 6 3 16.31 1.16 4.35 0.0
6 6 3 25.69 1.43 5.23 180.0
7 6 3 81.94 3.85 8.80 0.0
8 6 3 1.90 1.46 1.17 0.0
9 6 3 22.24 5.03 4.32 0.0
10 6 3 5.80 1.98 2.59 0.0
-12 7 3 4.91 1.03 1.80 180.0
-11 7 3 7.16 0.96 2.53 0.0
-10 7 3 28.15 2.37 5.21 180.0
-9 7 3 41.82 2.35 6.49 180.0
-8 7 3 2.98 0.63 1.94 0.0
-7 7 3 32.29 1.01 6.20 180.0
-6 7 3 28.37 1.22 5.69 180.0
-5 7 3 7.91 0.74 2.67 0.0
-4 7 3 53.54 1.68 7.39 0.0
-3 7 3 10.53 0.70 3.24 180.0
-2 7 3 8.61 0.83 3.07 180.0
-1 7 3 1.05 0.26 1.01 0.0
0 7 3 0.64 0.37 0.57 0.0
1 7 3 53.09 1.91 7.09 0.0
2 7 3 25.37 1.21 5.20 0.0
3 7 3 41.08 1.07 6.47 0.0
4 7 3 2.24 0.81 1.63 180.0
5 7 3 26.03 1.66 4.85 0.0
6 7 3 61.96 2.65 7.31 180.0
7 7 3 49.85 2.52 7.31 180.0
8 7 3 38.62 3.38 5.55 0.0
9 7 3 2.53 1.96 1.80 0.0
10 7 3 2.07 1.42 0.12 180.0
-11 8 3 54.55 2.70 7.19 180.0
-10 8 3 1.82 0.73 1.47 0.0
-9 8 3 14.97 1.79 3.85 0.0
-8 8 3 0.96 0.53 1.32 0.0
-7 8 3 48.63 3.09 7.32 180.0
-6 8 3 0.37 0.77 0.66 180.0
-5 8 3 0.83 0.64 0.06 180.0
-4 8 3 0.00 0.66 0.32 0.0
-3 8 3 3.70 0.63 1.92 180.0
-2 8 3 13.99 1.25 3.72 0.0
-1 8 3 540.21 8.12 22.49 0.0
0 8 3 73.63 1.60 8.51 0.0
1 8 3 28.09 0.83 5.60 180.0
2 8 3 0.00 0.35 0.22 0.0
3 8 3 5.68 0.47 2.53 0.0
4 8 3 89.07 2.04 9.69 180.0
5 8 3 73.42 4.94 8.24 180.0
6 8 3 2.60 1.77 1.79 180.0
7 8 3 0.08 1.02 1.58 180.0
8 8 3 4.06 2.35 2.56 180.0
9 8 3 0.53 1.84 0.48 180.0
-10 9 3 42.27 3.43 5.84 0.0
-9 9 3 7.22 2.45 2.21 0.0
-8 9 3 1.62 2.20 1.78 0.0
-7 9 3 5.16 0.99 2.55 180.0
-6 9 3 30.13 1.74 5.66 180.0
-5 9 3 0.48 0.68 0.25 0.0
-4 9 3 4.97 1.01 2.56 180.0
-3 9 3 7.30 0.75 2.84 0.0
-2 9 3 0.83 0.63 0.80 180.0
-1 9 3 17.97 1.23 4.46 0.0
0 9 3 2.08 0.46 1.79 180.0
1 9 3 64.64 1.80 8.15 180.0
2 9 3 0.16 0.58 1.27 180.0
3 9 3 26.06 1.61 5.08 0.0
4 9 3 20.00 0.86 4.64 180.0
5 9 3 0.00 1.20 0.55 0.0
6 9 3 24.85 2.79 5.51 0.0
7 9 3 2.89 1.72 1.92 0.0
8 9 3 3.76 1.78 2.46 180.0
-9 10 3 1.39 1.52 1.22 0.0
-8 10 3 0.32 1.22 0.42 180.0
-7 10 3 0.33 1.08 0.25 180.0
-6 10 3 0.00 1.31 0.21 180.0
-5 10 3 13.43 1.94 3.93 0.0
-4 10 3 0.00 0.90 1.34 0.0
-3 10 3 4.22 1.18 2.29 0.0
-2 10 3 1.33 0.87 1.06 0.0
-1 10 3 22.72 2.35 4.64 180.0
0 10 3 33.70 1.59 5.53 180.0
1 10 3 12.41 0.88 3.44 180.0
2 10 3 5.81 0.61 2.52 180.0
3 10 3 3.54 0.69 1.54 0.0
4 10 3 46.84 2.28 6.59 0.0
5 10 3 21.92 1.88 4.78 0.0
6 10 3 0.00 1.64 0.27 0.0
7 10 3 2.50 2.39 1.71 180.0
-8 11 3 1.91 1.92 1.26 0.0
-7 11 3 0.00 1.50 0.21 0.0
-6 11 3 1.15 1.43 0.98 0.0
-5 11 3 4.74 1.51 2.50 0.0
-4 11 3 0.72 1.42 0.82 0.0
-3 11 3 1.03 0.94 1.35 0.0
-2 11 3 0.68 1.63 0.99 0.0
-1 11 3 2.21 1.00 0.79 0.0
0 11 3 0.00 1.05 0.75 0.0
1 11 3 14.27 1.26 3.67 180.0
2 11 3 16.17 1.99 3.84 180.0
3 11 3 3.53 1.61 2.36 180.0
4 11 3 14.47 2.38 3.62 180.0
5 11 3 1.66 1.98 1.77 180.0
-5 12 3 3.30 1.39 1.51 180.0
-4 12 3 0.94 2.61 2.04 180.0
-3 12 3 3.82 2.37 1.93 180.0
-2 12 3 0.00 1.04 0.33 180.0
-1 12 3 0.49 1.27 1.45 180.0
0 12 3 0.31 1.16 0.34 0.0
1 12 3 0.65 1.61 0.49 180.0
2 12 3 7.34 2.20 2.68 180.0
3 12 3 0.00 2.24 0.32 0.0
-14 0 4 11.15 2.81 3.62 0.0
-13 0 4 2.34 1.26 1.77 180.0
-12 0 4 1.11 0.88 1.56 0.0
-11 0 4 0.38 0.78 0.08 0.0
-10 0 4 502.71 10.73 21.59 180.0
-9 0 4 8.26 1.45 3.14 0.0
-8 0 4 149.35 3.79 12.04 180.0
-7 0 4 88.26 3.12 9.66 0.0
-6 0 4 156.11 3.55 12.41 0.0
-5 0 4 865.67 18.38 28.58 0.0
-4 0 4 22.98 0.81 4.53 0.0
-3 0 4 186.06 4.35 14.56 180.0
-2 0 4 587.96 10.85 24.69 180.0
-1 0 4 95.55 1.95 10.18 180.0
0 0 4 541.77 8.75 23.11 0.0
1 0 4 2417.94 36.20 48.97 0.0
2 0 4 219.33 3.90 14.45 0.0
3 0 4 8.55 0.76 2.88 180.0
4 0 4 46.96 1.86 6.56 0.0
5 0 4 520.36 8.99 23.03 180.0
6 0 4 2577.18 38.56 49.76 180.0
7 0 4 16.06 1.18 4.25 180.0
8 0 4 173.34 4.08 13.10 0.0
9 0 4 13.16 1.15 3.71 180.0
10 0 4 101.20 5.56 10.17 0.0
11 0 4 58.85 6.50 6.75 0.0
-14 1 4 6.48 1.39 2.48 180.0
-13 1 4 43.58 4.63 6.57 0.0
-12 1 4 49.35 3.75 7.04 180.0
-11 1 4 41.57 1.32 6.42 0.0
-10 1 4 103.54 2.33 10.09 0.0
-9 1 4 92.27 2.36 9.27 0.0
-8 1 4 5.32 0.88 2.41 0.0
-7 1 4 10.97 0.59 3.34 180.0
-6 1 4 37.02 1.02 6.32 0.0
-5 1 4 41.33 1.36 5.96 180.0
-4 1 4 16.21 0.80 4.06 0.0
-3 1 4 212.29 3.09 14.09 180.0
-2 1 4 43.27 0.99 6.17 180.0
-1 1 4 1.97 0.26 1.43 0.0
0 1 4 222.79 2.83 14.57 180.0
1 1 4 285.07 3.52 16.61 180.0
2 1 4 79.54 1.29 9.24 0.0
3 1 4 86.48 1.35 9.11 0.0
4 1 4 4.54 0.45 2.01 180.0
5 1 4 5.61 0.44 2.36 0.0
6 1 4 34.36 1.14 5.82 0.0
7 1 4 68.46 1.39 8.65 180.0
8 1 4 11.96 0.62 3.47 0.0
9 1 4 8.06 0.75 3.07 180.0
10 1 4 0.87 1.06 0.81 0.0
11 1 4 1.36 1.54 0.22 0.0
-14 2 4 1.14 1.23 1.05 180.0
-13 2 4 1.58 0.94 0.36 180.0
-12 2 4 7.71 1.30 3.03 180.0
-11 2 4 6.83 0.78 2.73 180.0
-10 2 4 190.60 3.54 13.35 0.0
-9 2 4 62.93 1.64 7.71 0.0
-8 2 4 46.35 1.52 6.94 180.0
-7 2 4 1.05 0.55 0.47 0.0
-6 2 4 82.66 2.01 8.96 0.0
-5 2 4 136.93 2.24 11.08 180.0
-4 2 4 173.04 2.63 12.74 180.0
-3 2 4 11.93 0.59 3.44 0.0
-2 2 4 272.79 3.44 16.80 180.0
-1 2 4 384.41 4.86 19.37 0.0
0 2 4 3.92 0.29 1.85 180.0
1 2 4 155.70 2.25 12.06 180.0
2 2 4 5.68 0.48 2.69 0.0
3 2 4 0.31 0.28 0.10 0.0
4 2 4 0.36 0.17 0.95 180.0
5 2 4 109.44 2.62 10.36 180.0
6 2 4 91.79 1.57 9.57 0.0
7 2 4 107.90 2.61 10.15 0.0
8 2 4 13.79 1.55 3.92 0.0
9 2 4 0.00 0.45 0.09 180.0
10 2 4 2.28 1.23 1.49 0.0
11 2 4 13.63 2.05 3.58 180.0
-14 3 4 6.20 1.51 3.31 180.0
-13 3 4 1.76 1.00 1.26 0.0
-12 3 4 0.93 0.83 0.63 0.0
-11 3 4 51.22 1.80 7.38 0.0
-10 3 4 153.84 3.27 12.54 0.0
-9 3 4 22.29 1.21 4.98 0.0
-8 3 4 436.55 6.57 20.74 180.0
-7 3 4 147.47 2.61 12.38 180.0
-6 3 4 70.57 1.46 8.26 0.0
-5 3 4 49.23 1.05 6.17 180.0
-4 3 4 29.85 0.86 4.91 180.0
-3 3 4 2314.33 25.82 48.16 0.0
-2 3 4 646.30 7.07 25.31 0.0
-1 3 4 1471.71 15.86 38.31 180.0
0 3 4 87.93 1.98 8.58 180.0
1 3 4 643.98 7.37 24.78 180.0
2 3 4 1.75 0.26 0.97 0.0
3 3 4 79.49 1.82 9.30 180.0
4 3 4 180.33 3.27 13.41 0.0
5 3 4 113.85 2.62 10.62 0.0
6 3 4 37.50 1.70 6.27 0.0
7 3 4 46.83 2.40 6.94 180.0
8 3 4 40.58 2.78 6.05 180.0
9 3 4 0.98 1.07 0.76 180.0
10 3 4 11.90 1.54 3.14 0.0
11 3 4 0.00 1.54 0.57 0.0
-14 4 4 0.31 1.08 1.04 0.0
-13 4 4 0.77 2.14 0.25 0.0
-12 4 4 3.11 0.83 2.00 0.0
-11 4 4 0.00 0.68 0.07 0.0
-10 4 4 2.51 0.66 1.92 0.0
-9 4 4 32.80 1.50 5.93 0.0
-8 4 4 99.01 2.04 10.00 0.0
-7 4 4 62.80 1.39 7.88 180.0
-6 4 4 34.14 0.86 6.09 180.0
-5 4 4 13.75 0.48 3.83 180.0
-4 4 4 12.30 0.51 3.80 0.0
-3 4 4 922.53 12.83 30.50 180.0
-2 4 4 2.35 0.44 1.23 0.0
-1 4 4 63.73 1.11 8.62 0.0
0 4 4 13.35 0.73 3.27 180.0
1 4 4 276.02 4.13 15.82 180.0
2 4 4 32.31 0.98 5.95 0.0
3 4 4 22.11 1.22 4.29 0.0
4 4 4 3.25 0.67 1.89 180.0
5 4 4 123.36 3.98 10.94 0.0
6 4 4 37.17 2.32 5.75 0.0
7 4 4 28.68 1.81 5.46 0.0
8 4 4 0.13 1.31 0.27 180.0
9 4 4 5.30 1.44 2.87 0.0
10 4 4 14.02 2.88 3.77 180.0
-13 5 4 24.00 2.21 4.88 180.0
-12 5 4 29.94 2.15 5.54 180.0
-11 5 4 0.00 0.72 0.66 0.0
-10 5 4 0.00 0.71 0.91 180.0
-9 5 4 0.86 0.47 1.23 180.0
-8 5 4 0.00 0.42 0.06 0.0
-7 5 4 77.22 1.62 9.24 180.0
-6 5 4 13.73 0.60 3.80 180.0
-5 5 4 21.95 0.89 5.14 180.0
-4 5 4 104.05 2.82 10.57 180.0
-3 5 4 33.71 1.03 5.72 0.0
-2 5 4 229.46 3.93 14.33 0.0
-1 5 4 337.35 4.38 18.32 0.0
0 5 4 75.57 1.56 9.24 0.0
1 5 4 4.99 0.53 2.22 0.0
2 5 4 0.73 0.45 1.70 0.0
3 5 4 5.66 0.72 1.90 180.0
4 5 4 201.36 4.29 14.26 180.0
5 5 4 0.81 0.71 0.51 180.0
6 5 4 4.53 0.89 2.03 180.0
7 5 4 12.71 1.42 3.24 0.0
8 5 4 30.41 2.98 5.47 0.0
9 5 4 2.05 1.45 0.39 0.0
10 5 4 0.51 1.31 0.14 0.0
-13 6 4 0.00 0.86 0.27 180.0
-12 6 4 8.93 1.39 2.92 180.0
-11 6 4 8.81 2.04 2.99 180.0
-10 6 4 0.13 0.57 0.28 0.0
-9 6 4 0.00 0.56 0.86 0.0
-8 6 4 1.37 0.67 1.64 0.0
-7 6 4 18.67 0.96 4.96 180.0
-6 6 4 3.96 0.65 2.55 180.0
-5 6 4 1.80 0.47 1.12 0.0
-4 6 4 0.94 0.50 1.06 0.0
-3 6 4 1.70 0.58 1.02 180.0
-2 6 4 288.24 5.12 16.28 0.0
-1 6 4 201.05 2.87 13.99 0.0
0 6 4 10.30 0.67 3.04 0.0
1 6 4 25.62 0.94 5.20 180.0
2 6 4 13.63 0.60 3.23 180.0
3 6 4 2.04 0.53 0.97 180.0
4 6 4 71.50 1.99 9.00 180.0
5 6 4 0.00 0.77 1.24 180.0
6 6 4 0.21 0.82 0.34 0.0
7 6 4 9.80 1.58 3.32 180.0
8 6 4 21.10 1.94 5.52 180.0
9 6 4 2.33 1.61 1.54 180.0
-12 7 4 4.97 1.37 2.18 0.0
-11 7 4 76.63 2.81 7.96 0.0
-10 7 4 3.86 1.01 2.22 0.0
-9 7 4 5.06 0.59 2.10 180.0
-8 7 4 28.36 2.24 5.36 0.0
-7 7 4 11.83 1.52 3.15 180.0
-6 7 4 26.40 1.23 4.99 180.0
-5 7 4 6.83 0.78 2.09 180.0
-4 7 4 2.37 0.64 1.49 180.0
-3 7 4 6.97 0.89 2.23 180.0
-2 7 4 2.02 0.51 0.84 180.0
-1 7 4 69.67 2.29 8.13 0.0
0 7 4 16.45 0.85 4.47 180.0
1 7 4 9.30 0.51 3.32 180.0
2 7 4 0.04 0.61 0.03 180.0
3 7 4 31.89 1.63 5.60 0.0
4 7 4 43.23 1.99 6.99 180.0
5 7 4 8.12 1.85 3.60 0.0
6 7 4 10.78 2.19 3.81 0.0
7 7 4 3.01 1.45 2.29 0.0
8 7 4 1.90 1.36 0.23 180.0
9 7 4 22.44 3.94 4.03 180.0
-11 8 4 5.10 2.17 2.74 180.0
-10 8 4 0.22 0.98 0.49 0.0
-9 8 4 7.31 1.30 3.08 180.0
-8 8 4 2.96 0.83 1.94 180.0
-7 8 4 20.46 2.15 4.55 0.0
-6 8 4 19.89 1.19 4.62 0.0
-5 8 4 17.16 1.23 4.51 0.0
-4 8 4 2.34 0.61 1.66 180.0
-3 8 4 63.92 3.34 8.03 0.0
-2 8 4 12.89 0.83 3.55 180.0
-1 8 4 62.22 1.80 7.84 180.0
0 8 4 4.25 0.70 2.40 180.0
1 8 4 2.38 0.40 0.86 0.0
2 8 4 23.37 0.77 4.91 180.0
3 8 4 16.28 1.17 3.57 0.0
4 8 4 29.83 2.22 5.78 0.0
5 8 4 0.97 1.00 0.13 180.0
6 8 4 0.00 1.03 1.39 0.0
7 8 4 14.48 2.51 3.47 180.0
8 8 4 1.50 2.44 1.37 180.0
-10 9 4 0.00 1.72 0.43 0.0
-9 9 4 0.37 1.02 0.70 0.0
-8 9 4 0.08 1.45 0.27 180.0
-7 9 4 21.62 2.08 5.10 0.0
-6 9 4 24.26 2.40 5.00 0.0
-5 9 4 3.38 1.36 2.00 0.0
-4 9 4 14.47 1.48 4.28 180.0
-3 9 4 0.00 1.33 1.14 0.0
-2 9 4 0.25 0.81 0.87 180.0
-1 9 4 27.00 2.01 5.08 180.0
0 9 4 0.00 0.49 0.28 180.0
1 9 4 1.75 0.49 1.67 180.0
2 9 4 3.40 0.64 2.13 180.0
3 9 4 6.29 1.06 2.58 180.0
4 9 4 5.93 2.16 1.73 180.0
5 9 4 9.15 1.44 2.49 180.0
6 9 4 3.14 1.73 2.08 0.0
7 9 4 13.67 1.91 3.25 0.0
-9 10 4 2.55 1.50 1.17 180.0
-8 10 4 1.59 1.64 0.27 180.0
-7 10 4 0.26 1.25 0.55 0.0
-6 10 4 11.82 1.42 3.40 180.0
-5 10 4 1.32 1.32 0.50 180.0
-4 10 4 0.00 0.76 0.67 180.0
-3 10 4 0.07 0.98 0.50 0.0
-2 10 4 0.85 0.91 0.20 180.0
-1 10 4 74.92 4.23 8.59 180.0
0 10 4 4.23 0.94 2.16 180.0
1 10 4 0.00 0.70 0.86 0.0
2 10 4 21.11 1.88 4.33 180.0
3 10 4 0.00 1.22 0.51 0.0
4 10 4 55.75 3.22 7.28 0.0
5 10 4 33.12 2.32 6.08 0.0
6 10 4 0.00 1.81 0.93 0.0
-7 11 4 1.17 1.38 0.11 0.0
-6 11 4 5.14 1.73 2.27 0.0
-5 11 4 0.28 1.58 0.12 180.0
-4 11 4 1.51 1.04 1.01 0.0
-3 11 4 0.00 1.09 0.23 180.0
-2 11 4 10.38 1.45 3.19 0.0
-1 11 4 6.34 1.56 2.60 0.0
0 11 4 1.15 1.28 0.12 0.0
1 11 4 0.00 1.81 0.72 0.0
2 11 4 0.16 1.45 1.05 0.0
3 11 4 2.19 3.78 0.56 180.0
4 11 4 0.97 2.46 2.39 180.0
-4 12 4 7.06 3.24 2.33 0.0
-3 12 4 10.59 1.84 3.02 0.0
-2 12 4 1.41 1.58 0.90 0.0
-1 12 4 0.00 3.60 0.00 0.0
0 12 4 0.00 1.55 0.25 180.0
1 12 4 0.00 1.91 0.24 180.0
-14 1 5 1.10 1.47 0.18 180.0
-13 1 5 0.00 1.11 0.97 0.0
-12 1 5 27.88 2.10 5.33 180.0
-11 1 5 106.59 3.42 10.44 0.0
-10 1 5 127.77 3.59 11.20 0.0
-9 1 5 40.15 1.57 6.26 0.0
-8 1 5 57.52 1.48 7.56 180.0
-7 1 5 0.00 0.39 0.13 0.0
-6 1 5 34.06 0.85 5.95 0.0
-5 1 5 174.34 2.81 12.38 180.0
-4 1 5 60.17 1.75 7.50 180.0
-3 1 5 91.69 1.63 9.46 0.0
-2 1 5 1.79 0.43 1.27 0.0
-1 1 5 40.28 0.86 5.93 180.0
0 1 5 323.41 4.12 17.41 180.0
1 1 5 215.86 3.11 14.21 180.0
2 1 5 365.87 4.89 18.27 0.0
3 1 5 0.00 0.32 0.33 180.0
4 1 5 9.05 0.53 2.91 180.0
5 1 5 68.67 1.64 8.39 0.0
6 1 5 72.74 1.42 8.44 0.0
7 1 5 102.08 1.86 10.14 180.0
8 1 5 2.57 0.42 1.42 180.0
9 1 5 0.52 0.71 0.32 180.0
10 1 5 13.89 1.66 3.65 0.0
-14 2 5 1.19 2.17 1.15 180.0
-13 2 5 3.28 1.18 1.90 0.0
-12 2 5 41.34 3.15 5.88 0.0
-11 2 5 7.47 0.98 2.80 0.0
-10 2 5 0.00 0.63 0.02 0.0
-9 2 5 22.54 0.90 4.57 180.0
-8 2 5 53.55 2.01 7.01 0.0
-7 2 5 175.07 3.18 12.95 180.0
-6 2 5 48.87 1.45 6.31 180.0
-5 2 5 5.03 0.43 2.28 0.0
-4 2 5 33.28 0.87 5.89 0.0
-3 2 5 10.12 0.45 2.81 180.0
-2 2 5 49.75 1.30 6.95 0.0
-1 2 5 205.70 3.16 13.98 180.0
0 2 5 258.15 3.55 15.20 180.0
1 2 5 538.53 6.49 22.35 180.0
2 2 5 4.52 0.44 2.10 0.0
3 2 5 24.31 0.72 4.57 0.0
4 2 5 142.38 2.31 11.66 0.0
5 2 5 388.31 5.98 19.24 0.0
6 2 5 411.83 7.43 19.68 0.0
7 2 5 2.22 0.85 1.31 180.0
8 2 5 36.19 2.88 5.99 180.0
9 2 5 6.91 1.00 2.72 180.0
10 2 5 57.16 4.06 7.37 180.0
-14 3 5 0.00 1.25 0.17 180.0
-13 3 5 71.21 3.28 7.97 180.0
-12 3 5 11.24 1.16 3.56 0.0
-11 3 5 0.00 0.62 0.72 180.0
-10 3 5 42.26 2.06 6.65 180.0
-9 3 5 9.69 0.75 3.46 180.0
-8 3 5 14.59 0.78 4.08 180.0
-7 3 5 113.94 2.49 10.64 180.0
-6 3 5 38.33 1.11 6.29 180.0
-5 3 5 0.62 0.31 0.17 180.0
-4 3 5 0.48 0.33 0.38 180.0
-3 3 5 501.71 6.86 21.95 0.0
-2 3 5 564.60 6.73 22.48 0.0
-1 3 5 25.64 0.73 5.00 0.0
0 3 5 65.15 1.33 7.72 0.0
1 3 5 0.97 0.28 1.35 180.0
2 3 5 110.41 2.46 10.20 180.0
3 3 5 126.69 2.30 10.87 180.0
4 3 5 1.65 0.51 1.37 180.0
5 3 5 2.51 0.72 1.85 0.0
6 3 5 26.53 1.19 4.81 180.0
7 3 5 101.95 4.66 9.64 0.0
8 3 5 2.14 0.92 1.61 0.0
9 3 5 3.86 1.51 2.20 180.0
10 3 5 1.00 1.02 1.45 180.0
-14 4 5 2.89 1.95 1.63 0.0
-13 4 5 0.00 1.19 0.87 0.0
-12 4 5 2.38 0.90 1.74 180.0
-11 4 5 2.93 0.78 1.20 0.0
-10 4 5 87.32 3.88 9.14 180.0
-9 4 5 6.07 0.77 2.54 180.0
-8 4 5 90.33 2.05 9.63 0.0
-7 4 5 2.39 0.39 2.26 180.0
-6 4 5 46.49 1.03 6.97 180.0
-5 4 5 68.61 1.37 8.01 0.0
-4 4 5 33.22 1.04 5.89 0.0
-3 4 5 137.67 2.39 11.39 180.0
-2 4 5 252.41 3.62 15.88 0.0
-1 4 5 61.19 1.27 7.57 0.0
0 4 5 30.20 0.79 5.30 0.0
1 4 5 16.67 0.77 4.14 180.0
2 4 5 5.71 0.34 2.08 180.0
3 4 5 2.12 0.75 1.44 180.0
4 4 5 132.03 4.12 12.18 180.0
5 4 5 9.95 1.15 3.05 0.0
6 4 5 4.79 0.82 2.17 180.0
7 4 5 14.77 1.71 4.34 180.0
8 4 5 0.42 1.12 0.35 180.0
9 4 5 1.17 1.48 1.01 180.0
-13 5 5 2.51 1.16 1.56 180.0
-12 5 5 0.00 0.94 0.16 0.0
-11 5 5 11.20 1.19 3.31 0.0
-10 5 5 13.18 1.08 3.60 0.0
-9 5 5 15.22 1.28 3.91 180.0
-8 5 5 27.90 1.23 5.33 0.0
-7 5 5 0.12 0.33 0.07 0.0
-6 5 5 1.26 0.45 0.90 180.0
-5 5 5 108.82 3.08 10.39 180.0
-4 5 5 2.07 0.54 1.74 180.0
-3 5 5 54.50 2.30 7.30 180.0
-2 5 5 4.32 0.81 1.77 180.0
-1 5 5 152.77 2.57 12.20 0.0
0 5 5 0.06 0.32 0.33 0.0
1 5 5 16.88 0.91 4.17 0.0
2 5 5 2.92 0.59 2.04 180.0
3 5 5 48.80 1.49 6.89 0.0
4 5 5 96.64 3.37 9.72 180.0
5 5 5 2.71 0.84 1.50 180.0
6 5 5 25.43 1.85 4.93 0.0
7 5 5 19.16 2.95 4.62 0.0
8 5 5 1.91 1.34 0.99 180.0
9 5 5 8.07 2.10 2.80 180.0
-13 6 5 1.33 1.50 0.39 0.0
-12 6 5 0.39 0.81 0.75 180.0
-11 6 5 3.25 0.80 1.48 180.0
-10 6 5 7.28 0.82 2.58 0.0
-9 6 5 36.76 1.80 6.49 180.0
-8 6 5 6.32 0.71 2.79 180.0
-7 6 5 57.19 1.67 8.10 0.0
-6 6 5 13.91 0.88 3.89 0.0
-5 6 5 24.47 1.09 4.69 180.0
-4 6 5 5.34 0.68 2.56 180.0
-3 6 5 706.94 12.15 26.33 0.0
-2 6 5 40.42 1.37 6.48 180.0
-1 6 5 113.03 1.99 10.93 180.0
0 6 5 41.37 1.01 6.48 0.0
1 6 5 40.55 1.57 6.42 0.0
2 6 5 188.43 4.64 13.78 180.0
3 6 5 6.36 0.97 2.38 180.0
4 6 5 4.08 1.09 2.88 0.0
5 6 5 0.84 0.85 1.17 180.0
6 6 5 4.14 1.19 2.18 0.0
7 6 5 14.52 1.97 3.65 180.0
8 6 5 1.97 1.53 1.56 180.0
-12 7 5 34.16 3.06 5.35 0.0
-11 7 5 0.65 1.12 0.55 180.0
-10 7 5 19.79 1.14 4.11 180.0
-9 7 5 0.27 0.88 1.03 180.0
-8 7 5 7.19 1.17 3.16 0.0
-7 7 5 74.77 2.66 9.25 0.0
-6 7 5 17.85 1.29 4.30 0.0
-5 7 5 100.06 2.59 9.89 0.0
-4 7 5 3.06 0.69 1.81 180.0
-3 7 5 100.56 4.29 9.72 180.0
-2 7 5 183.41 4.14 13.18 180.0
-1 7 5 210.56 4.70 14.29 180.0
0 7 5 1.05 0.35 1.19 180.0
1 7 5 30.76 1.05 5.28 0.0
2 7 5 12.43 1.03 3.49 0.0
3 7 5 11.48 1.49 3.66 0.0
4 7 5 29.44 1.57 5.78 0.0
5 7 5 15.33 1.30 3.86 180.0
6 7 5 20.26 1.60 4.51 180.0
7 7 5 0.41 1.43 0.65 180.0
8 7 5 0.00 1.95 0.56 0.0
-11 8 5 7.36 1.26 2.78 0.0
-10 8 5 3.45 1.95 1.75 180.0
-9 8 5 3.51 1.10 1.76 180.0
-8 8 5 0.88 1.04 0.04 180.0
-7 8 5 3.70 1.89 2.53 0.0
-6 8 5 3.12 1.14 1.97 180.0
-5 8 5 0.00 1.18 0.72 0.0
-4 8 5 0.63 0.64 0.53 0.0
-3 8 5 5.74 0.83 2.09 180.0
-2 8 5 47.74 1.82 6.73 180.0
-1 8 5 99.31 3.10 9.80 180.0
0 8 5 3.14 0.44 1.83 180.0
1 8 5 4.88 0.86 2.07 0.0
2 8 5 0.07 0.45 0.67 180.0
3 8 5 23.24 2.41 4.52 0.0
4 8 5 49.21 2.36 7.23 0.0
5 8 5 28.11 2.17 5.09 0.0
6 8 5 0.00 2.27 0.46 0.0
7 8 5 1.28 1.48 1.21 0.0
-10 9 5 3.00 1.13 1.44 180.0
-9 9 5 11.39 1.74 2.81 180.0
-8 9 5 15.28 2.38 3.43 180.0
-7 9 5 8.24 2.74 2.97 0.0
-6 9 5 7.08 2.52 2.68 0.0
-5 9 5 3.78 1.23 1.98 0.0
-4 9 5 2.39 0.88 1.89 0.0
-3 9 5 1.18 0.74 1.38 180.0
-2 9 5 10.35 1.19 3.47 0.0
-1 9 5 5.47 0.94 2.70 0.0
0 9 5 0.72 0.78 0.78 180.0
1 9 5 1.48 0.60 0.78 0.0
2 9 5 3.39 1.62 1.68 0.0
3 9 5 1.84 1.07 1.89 180.0
4 9 5 17.46 2.25 4.12 180.0
5 9 5 5.13 1.61 2.81 180.0
6 9 5 12.52 1.82 3.18 0.0
-8 10 5 5.50 1.61 2.00 180.0
-7 10 5 11.08 2.07 3.63 180.0
-6 10 5 8.95 2.06 3.27 180.0
-5 10 5 0.00 1.27 0.48 180.0
-4 10 5 23.06 2.43 4.60 0.0
-3 10 5 11.91 4.15 3.48 0.0
-2 10 5 3.90 1.14 2.05 0.0
-1 10 5 2.08 1.90 1.42 180.0
0 10 5 4.15 1.08 2.03 180.0
1 10 5 2.10 1.88 0.34 0.0
2 10 5 0.14 1.80 1.52 0.0
3 10 5 0.00 1.76 1.07 180.0
4 10 5 0.68 1.52 0.36 0.0
-6 11 5 0.67 1.57 0.52 180.0
-5 11 5 0.00 1.27 0.12 0.0
-4 11 5 0.00 1.05 0.28 0.0
-3 11 5 0.35 1.70 1.12 180.0
-2 11 5 2.41 1.25 0.94 180.0
-1 11 5 0.22 1.65 1.13 180.0
0 11 5 0.91 2.03 1.01 0.0
1 11 5 8.59 3.16 3.16 0.0
2 11 5 8.59 3.60 1.78 0.0
-14 0 6 4.36 1.83 2.72 180.0
-13 0 6 29.01 2.79 5.76 0.0
-12 0 6 196.30 7.83 13.56 0.0
-11 0 6 6.87 1.23 3.12 180.0
-10 0 6 257.60 6.80 15.78 180.0
-9 0 6 30.37 1.75 5.54 180.0
-8 0 6 49.94 2.09 7.10 0.0
-7 0 6 187.43 4.90 13.30 180.0
-6 0 6 14.58 0.98 3.96 0.0
-5 0 6 353.32 12.16 18.23 0.0
-4 0 6 7.28 0.68 2.40 0.0
-3 0 6 0.25 0.47 0.07 180.0
-2 0 6 238.32 5.98 14.81 180.0
-1 0 6 1026.91 16.95 31.16 180.0
0 0 6 8.96 0.84 2.61 180.0
1 0 6 66.70 2.19 7.76 180.0
2 0 6 21.35 1.10 4.81 0.0
3 0 6 83.30 3.26 9.20 0.0
4 0 6 708.36 14.53 25.68 0.0
5 0 6 123.55 3.41 10.94 0.0
6 0 6 42.20 2.14 6.51 0.0
7 0 6 11.77 0.94 3.54 180.0
8 0 6 14.54 3.16 3.91 180.0
9 0 6 55.43 6.06 6.75 180.0
-14 1 6 3.23 1.74 1.83 0.0
-13 1 6 3.27 1.34 1.85 180.0
-12 1 6 7.85 2.31 3.01 0.0
-11 1 6 73.36 2.36 8.26 180.0
-10 1 6 111.82 3.21 10.75 180.0
-9 1 6 38.87 1.30 6.38 180.0
-8 1 6 5.14 0.55 2.48 180.0
-7 1 6 44.92 1.22 6.91 180.0
-6 1 6 0.18 0.54 0.50 0.0
-5 1 6 394.13 5.94 19.12 0.0
-4 1 6 116.93 2.14 10.98 0.0
-3 1 6 0.44 0.40 0.61 0.0
-2 1 6 89.89 1.63 9.31 0.0
-1 1 6 3.22 0.36 2.03 180.0
0 1 6 60.08 1.58 7.05 0.0
1 1 6 9.29 0.75 3.52 180.0
2 1 6 37.48 1.03 6.02 180.0
3 1 6 2.15 0.42 1.28 0.0
4 1 6 7.42 0.74 3.04 0.0
5 1 6 42.35 1.29 6.37 180.0
6 1 6 75.90 2.88 8.24 180.0
7 1 6 74.61 1.89 8.61 0.0
8 1 6 1.40 1.24 0.29 180.0
9 1 6 1.04 2.68 1.72 180.0
-14 2 6 1.37 1.28 1.59 0.0
-13 2 6 0.61 1.25 0.73 0.0
-12 2 6 8.80 1.03 2.75 180.0
-11 2 6 12.27 1.08 3.39 0.0
-10 2 6 17.35 1.29 4.27 180.0
-9 2 6 1.42 0.55 0.62 180.0
-8 2 6 30.77 1.63 5.60 0.0
-7 2 6 0.61 0.88 0.68 180.0
-6 2 6 38.03 1.17 6.34 180.0
-5 2 6 11.09 0.60 3.38 180.0
-4 2 6 2.05 0.42 1.55 0.0
-3 2 6 12.13 0.76 3.33 180.0
-2 2 6 177.11 2.75 13.14 0.0
-1 2 6 80.42 1.64 9.30 0.0
0 2 6 25.48 0.91 4.92 0.0
1 2 6 10.39 0.53 3.41 180.0
2 2 6 1.86 0.42 1.25 180.0
3 2 6 29.27 0.86 5.65 180.0
4 2 6 210.44 4.64 14.48 180.0
5 2 6 25.40 1.14 4.77 0.0
6 2 6 6.34 1.14 3.04 0.0
7 2 6 0.29 0.89 1.34 180.0
8 2 6 3.54 1.12 1.60 0.0
9 2 6 0.00 1.35 0.18 0.0
-14 3 6 3.99 1.37 2.33 180.0
-13 3 6 4.80 2.17 2.48 0.0
-12 3 6 6.05 1.12 2.18 0.0
-11 3 6 0.00 0.81 0.76 180.0
-10 3 6 1.83 0.85 1.49 0.0
-9 3 6 90.17 2.25 9.63 180.0
-8 3 6 0.76 0.42 0.83 180.0
-7 3 6 0.95 0.43 0.86 180.0
-6 3 6 0.89 0.38 0.08 0.0
-5 3 6 11.80 0.88 3.22 180.0
-4 3 6 170.14 2.81 12.94 0.0
-3 3 6 18.58 0.89 4.61 0.0
-2 3 6 47.36 1.07 6.95 180.0
-1 3 6 8.11 0.62 3.18 180.0
0 3 6 39.40 1.01 6.06 0.0
1 3 6 5.30 0.40 1.80 0.0
2 3 6 120.99 2.17 10.92 180.0
3 3 6 109.56 2.64 10.74 0.0
4 3 6 2.77 0.78 1.86 0.0
5 3 6 15.69 1.32 4.22 180.0
6 3 6 2.17 0.77 1.35 0.0
7 3 6 2.93 0.84 2.00 0.0
8 3 6 14.17 2.21 3.43 180.0
9 3 6 0.48 2.43 0.64 180.0
-13 4 6 0.18 1.36 0.08 180.0
-12 4 6 1.80 1.13 0.09 0.0
-11 4 6 0.00 0.74 0.20 0.0
-10 4 6 9.43 0.97 3.35 0.0
-9 4 6 9.99 0.95 3.60 180.0
-8 4 6 2.54 0.52 1.69 180.0
-7 4 6 15.77 0.71 3.93 0.0
-6 4 6 6.24 0.49 2.62 180.0
-5 4 6 19.38 0.83 4.48 180.0
-4 4 6 45.47 1.41 6.39 0.0
-3 4 6 450.45 6.36 20.95 0.0
-2 4 6 19.10 0.67 4.37 180.0
-1 4 6 0.36 0.53 0.15 180.0
0 4 6 25.70 0.81 5.05 0.0
1 4 6 9.37 0.70 2.76 0.0
2 4 6 200.74 3.13 14.52 180.0
3 4 6 23.33 1.52 4.51 180.0
4 4 6 1.25 0.81 0.49 180.0
5 4 6 0.00 0.93 1.01 180.0
6 4 6 11.01 1.14 3.57 180.0
7 4 6 4.72 1.57 2.40 180.0
8 4 6 0.07 1.32 1.07 0.0
-13 5 6 29.11 1.82 5.08 0.0
-12 5 6 2.39 0.99 1.74 0.0
-11 5 6 6.48 1.15 2.63 180.0
-10 5 6 2.06 0.52 1.11 180.0
-9 5 6 9.15 0.99 3.24 0.0
-8 5 6 62.49 2.40 8.16 0.0
-7 5 6 54.61 1.61 7.93 0.0
-6 5 6 10.77 0.70 3.39 0.0
-5 5 6 95.75 2.47 9.82 0.0
-4 5 6 99.46 3.33 10.01 180.0
-3 5 6 645.20 8.55 24.77 180.0
-2 5 6 287.23 4.20 16.73 180.0
-1 5 6 43.20 1.32 7.05 180.0
0 5 6 4.92 0.53 2.12 0.0
1 5 6 121.15 2.17 10.74 0.0
2 5 6 77.87 2.17 8.79 0.0
3 5 6 63.53 2.09 8.49 0.0
4 5 6 1.50 0.95 1.54 0.0
5 5 6 62.32 4.35 7.61 180.0
6 5 6 22.35 1.98 4.93 180.0
7 5 6 7.10 2.67 2.73 180.0
8 5 6 8.90 1.71 2.90 0.0
-12 6 6 2.60 1.12 1.08 180.0
-11 6 6 0.61 0.71 0.21 180.0
-10 6 6 11.43 1.31 3.34 0.0
-9 6 6 1.23 0.67 1.49 0.0
-8 6 6 3.20 1.03 1.17 180.0
-7 6 6 13.65 1.04 3.87 0.0
-6 6 6 0.52 0.61 0.98 180.0
-5 6 6 14.65 0.93 4.49 180.0
-4 6 6 10.96 0.82 3.59 180.0
-3 6 6 0.65 0.63 0.56 180.0
-2 6 6 65.08 2.47 7.93 180.0
-1 6 6 39.89 1.14 5.99 180.0
0 6 6 3.92 0.49 1.84 180.0
1 6 6 26.23 0.91 5.10 0.0
2 6 6 1.63 0.64 1.85 0.0
3 6 6 19.57 1.34 4.57 0.0
4 6 6 51.33 2.36 7.44 0.0
5 6 6 2.72 1.29 1.98 0.0
6 6 6 0.48 1.25 0.67 0.0
7 6 6 0.00 3.21 0.88 0.0
-11 7 6 21.42 2.48 4.40 180.0
-10 7 6 17.79 2.93 3.98 180.0
-9 7 6 0.21 1.12 1.05 0.0
-8 7 6 0.78 0.85 0.72 180.0
-7 7 6 0.00 0.90 0.35 0.0
-6 7 6 0.00 0.97 0.33 180.0
-5 7 6 107.68 3.30 10.50 0.0
-4 7 6 0.31 1.25 1.00 0.0
-3 7 6 9.14 2.14 3.44 180.0
-2 7 6 26.22 2.24 5.44 0.0
-1 7 6 0.79 0.65 1.36 0.0
0 7 6 17.23 0.70 4.13 180.0
1 7 6 0.17 0.26 1.15 180.0
2 7 6 0.00 0.90 0.93 0.0
3 7 6 19.86 1.44 4.22 180.0
4 7 6 1.82 1.18 1.04 180.0
5 7 6 1.03 1.12 0.49 0.0
6 7 6 2.37 1.55 1.26 0.0
-10 8 6 1.48 1.21 1.53 180.0
-9 8 6 0.00 1.62 0.09 0.0
-8 8 6 10.21 2.14 2.67 180.0
-7 8 6 12.65 1.38 3.92 180.0
-6 8 6 4.59 1.16 1.87 180.0
-5 8 6 4.03 0.97 1.72 0.0
-4 8 6 15.07 1.31 3.81 0.0
-3 8 6 27.83 1.49 5.31 180.0
-2 8 6 2.98 0.91 2.10 0.0
-1 8 6 0.00 0.76 0.47 180.0
0 8 6 14.12 0.88 3.87 180.0
1 8 6 4.18 0.78 1.54 0.0
2 8 6 49.07 2.47 6.69 0.0
3 8 6 5.19 1.34 1.79 0.0
4 8 6 0.38 1.51 0.55 0.0
5 8 6 3.01 2.05 1.21 180.0
-9 9 6 0.39 1.54 0.88 180.0
-8 9 6 3.34 1.51 2.21 180.0
-7 9 6 1.52 1.29 2.35 180.0
-6 9 6 0.40 1.43 0.08 180.0
-5 9 6 0.33 1.05 1.54 180.0
-4 9 6 12.71 2.32 3.35 0.0
-3 9 6 9.01 1.29 3.38 0.0
-2 9 6 2.06 0.93 1.54 0.0
-1 9 6 5.77 1.77 2.52 0.0
0 9 6 3.18 3.65 1.22 0.0
1 9 6 0.00 2.08 0.74 180.0
2 9 6 2.25 1.83 1.85 180.0
3 9 6 6.10 2.68 1.45 0.0
4 9 6 6.54 3.82 2.51 0.0
-7 10 6 0.00 1.45 0.17 180.0
-6 10 6 0.65 1.66 1.10 0.0
-5 10 6 3.08 1.20 1.30 0.0
-4 10 6 2.82 1.72 1.12 180.0
-3 10 6 1.63 2.33 1.52 180.0
-2 10 6 4.04 1.38 2.09 0.0
-1 10 6 14.65 2.73 4.21 0.0
0 10 6 7.53 2.41 2.16 0.0
1 10 6 0.31 2.39 0.98 0.0
2 10 6 2.42 2.28 0.40 180.0
-4 11 6 4.48 1.41 1.86 180.0
-3 11 6 4.19 3.51 2.01 180.0
-2 11 6 1.02 2.08 0.78 180.0
-1 11 6 0.47 1.89 0.29 0.0
-14 1 7 5.20 1.94 2.21 0.0
-13 1 7 6.17 1.23 2.34 0.0
-12 1 7 3.62 1.19 2.08 180.0
-11 1 7 18.11 1.85 4.52 180.0
-10 1 7 20.36 1.36 4.59 180.0
-9 1 7 128.95 3.73 11.35 180.0
-8 1 7 5.89 0.74 3.02 180.0
-7 1 7 1.21 0.74 1.16 0.0
-6 1 7 39.11 1.48 6.18 0.0
-5 1 7 205.94 3.74 14.06 0.0
-4 1 7 233.22 3.82 14.90 0.0
-3 1 7 11.24 0.61 3.41 180.0
-2 1 7 47.18 1.38 6.74 180.0
-1 1 7 56.58 1.47 7.67 180.0
0 1 7 23.70 0.96 4.55 0.0
1 1 7 9.15 0.86 3.07 180.0
2 1 7 0.00 0.50 0.22 0.0
3 1 7 136.53 2.63 11.51 0.0
4 1 7 2.12 0.58 1.55 0.0
5 1 7 46.15 1.45 6.95 180.0
6 1 7 21.08 1.14 4.49 180.0
7 1 7 0.06 1.28 0.48 180.0
8 1 7 4.34 3.21 1.88 180.0
-13 2 7 10.12 1.55 3.27 180.0
-12 2 7 18.07 1.62 4.53 180.0
-11 2 7 41.44 2.20 5.95 0.0
-10 2 7 144.40 3.35 11.38 0.0
-9 2 7 5.09 0.96 2.33 180.0
-8 2 7 23.44 1.89 4.88 180.0
-7 2 7 4.81 0.63 2.36 0.0
-6 2 7 43.17 1.28 6.53 180.0
-5 2 7 70.16 1.64 8.26 180.0
-4 2 7 114.26 2.19 10.55 0.0
-3 2 7 157.00 2.60 12.79 0.0
-2 2 7 140.07 2.60 11.71 0.0
-1 2 7 52.97 1.23 7.04 0.0
0 2 7 63.29 1.50 7.68 180.0
1 2 7 2.35 0.48 1.99 180.0
2 2 7 98.49 2.12 10.57 180.0
3 2 7 43.17 1.45 6.61 180.0
4 2 7 60.31 2.01 7.47 180.0
5 2 7 13.49 0.90 3.36 0.0
6 2 7 5.73 1.12 1.84 180.0
7 2 7 2.60 1.51 2.19 180.0
-13 3 7 27.69 2.05 5.26 0.0
-12 3 7 9.16 1.48 2.74 0.0
-11 3 7 0.94 0.76 0.74 0.0
-10 3 7 24.83 1.21 5.06 0.0
-9 3 7 51.42 1.85 7.50 0.0
-8 3 7 23.41 1.25 4.68 0.0
-7 3 7 3.97 0.52 2.09 180.0
-6 3 7 3.49 0.54 1.61 180.0
-5 3 7 16.80 1.11 4.09 180.0
-4 3 7 168.54 2.92 12.52 180.0
-3 3 7 94.91 1.78 9.58 180.0
-2 3 7 85.41 1.69 9.31 180.0
-1 3 7 0.07 0.41 0.58 0.0
0 3 7 12.86 0.58 3.77 0.0
1 3 7 54.86 1.32 7.62 0.0
2 3 7 0.69 0.56 0.77 180.0
3 3 7 26.40 1.30 5.12 0.0
4 3 7 6.71 1.15 2.54 0.0
5 3 7 6.62 1.71 2.90 180.0
6 3 7 0.00 1.11 0.18 0.0
7 3 7 0.00 2.52 1.35 180.0
-13 4 7 12.95 1.68 3.31 180.0
-12 4 7 4.75 1.34 1.45 180.0
-11 4 7 20.61 1.34 4.14 180.0
-10 4 7 25.25 1.56 5.01 0.0
-9 4 7 13.29 1.05 3.71 0.0
-8 4 7 0.65 0.58 0.41 180.0
-7 4 7 4.33 0.56 1.99 0.0
-6 4 7 5.24 0.51 1.95 0.0
-5 4 7 3.27 0.48 1.90 0.0
-4 4 7 90.85 1.95 9.31 180.0
-3 4 7 26.87 0.95 5.31 180.0
-2 4 7 11.96 0.64 3.45 180.0
-1 4 7 12.70 0.70 3.40 180.0
0 4 7 21.05 1.13 4.73 180.0
1 4 7 43.66 1.34 6.86 0.0
2 4 7 19.79 1.65 5.04 0.0
3 4 7 23.18 1.66 5.20 0.0
4 4 7 70.22 2.72 8.29 0.0
5 4 7 16.47 2.51 3.73 180.0
6 4 7 5.01 2.01 2.39 180.0
7 4 7 0.92 1.92 0.96 0.0
-12 5 7 15.34 1.49 3.80 180.0
-11 5 7 9.55 2.01 3.22 180.0
-10 5 7 2.38 1.16 1.84 180.0
-9 5 7 53.28 2.04 7.68 0.0
-8 5 7 2.36 0.49 1.52 0.0
-7 5 7 0.15 0.34 0.10 0.0
-6 5 7 0.84 1.17 1.14 180.0
-5 5 7 50.26 1.53 7.03 0.0
-4 5 7 104.71 2.77 10.29 180.0
-3 5 7 34.70 1.01 6.15 180.0
-2 5 7 154.72 2.62 12.19 0.0
-1 5 7 37.98 1.91 6.24 0.0
0 5 7 36.89 1.19 6.12 180.0
1 5 7 0.27 0.33 0.19 180.0
2 5 7 6.27 1.71 3.15 0.0
3 5 7 110.67 3.20 10.02 180.0
4 5 7 18.14 2.90 4.34 180.0
5 5 7 17.00 1.87 4.17 0.0
6 5 7 3.54 1.85 1.86 0.0
-12 6 7 2.67 1.17 2.17 180.0
-11 6 7 0.00 1.21 0.84 0.0
-10 6 7 0.00 1.04 0.98 0.0
-9 6 7 0.00 1.08 1.22 0.0
-8 6 7 9.17 1.07 2.86 180.0
-7 6 7 3.29 0.95 2.24 0.0
-6 6 7 0.37 0.77 0.79 180.0
-5 6 7 29.63 1.40 5.58 180.0
-4 6 7 2.59 1.04 1.84 180.0
-3 6 7 48.56 1.78 7.44 180.0
-2 6 7 2.22 0.87 1.92 0.0
-1 6 7 0.87 0.52 1.23 0.0
0 6 7 1.79 0.43 1.09 0.0
1 6 7 14.40 1.26 3.92 0.0
2 6 7 51.69 2.35 6.84 0.0
3 6 7 6.10 1.14 2.31 0.0
4 6 7 2.61 1.15 2.07 180.0
5 6 7 7.48 1.51 2.84 180.0
6 6 7 0.72 1.56 1.46 0.0
-11 7 7 8.35 1.79 2.55 180.0
-10 7 7 2.45 1.35 1.37 180.0
-9 7 7 4.66 1.37 2.67 180.0
-8 7 7 11.33 2.02 3.99 180.0
-7 7 7 7.56 1.53 2.53 180.0
-6 7 7 1.73 0.97 1.15 0.0
-5 7 7 2.80 1.04 1.70 180.0
-4 7 7 94.64 4.77 9.62 0.0
-3 7 7 95.80 4.35 10.16 0.0
-2 7 7 1.57 1.28 2.00 0.0
-1 7 7 7.07 0.66 2.60 0.0
0 7 7 0.41 0.56 0.03 180.0
1 7 7 25.41 1.43 4.83 180.0
2 7 7 25.82 1.91 5.78 180.0
3 7 7 0.00 1.31 0.59 180.0
4 7 7 11.94 2.99 3.89 0.0
5 7 7 2.86 1.33 1.45 0.0
-10 8 7 5.71 3.60 1.05 180.0
-9 8 7 1.74 1.36 1.86 0.0
-8 8 7 0.59 1.22 0.66 0.0
-7 8 7 0.00 1.23 1.16 180.0
-6 8 7 14.46 1.62 3.77 0.0
-5 8 7 24.59 3.85 4.76 0.0
-4 8 7 1.49 0.98 1.92 180.0
-3 8 7 3.49 0.88 2.65 180.0
-2 8 7 5.62 1.14 2.80 0.0
-1 8 7 13.47 2.31 3.84 0.0
0 8 7 0.06 1.89 0.68 0.0
1 8 7 0.00 2.91 0.92 180.0
2 8 7 2.25 2.03 0.14 180.0
3 8 7 8.65 2.50 3.09 180.0
4 8 7 17.50 2.81 3.58 180.0
-8 9 7 0.00 1.79 1.06 0.0
-7 9 7 0.00 1.99 0.15 180.0
-6 9 7 15.16 2.52 3.90 180.0
-5 9 7 49.36 3.36 7.49 180.0
-4 9 7 5.27 3.17 2.70 180.0
-3 9 7 1.83 2.29 1.37 180.0
-2 9 7 1.82 0.89 0.39 180.0
-1 9 7 7.26 2.15 2.46 0.0
0 9 7 4.47 2.89 2.70 0.0
1 9 7 2.13 3.21 0.45 180.0
2 9 7 2.51 2.39 0.78 0.0
-5 10 7 4.45 1.63 1.53 180.0
-4 10 7 1.76 2.40 1.50 180.0
-3 10 7 0.00 1.77 0.21 180.0
-2 10 7 1.45 1.91 1.29 0.0
-1 10 7 2.91 2.28 0.91 0.0
-13 0 8 0.42 2.61 0.93 180.0
-12 0 8 3.10 1.84 1.53 180.0
-11 0 8 29.74 2.36 5.88 0.0
-10 0 8 73.29 3.28 8.78 0.0
-9 0 8 16.39 2.95 3.67 180.0
-8 0 8 35.24 4.14 6.14 180.0
-7 0 8 0.62 0.77 0.40 180.0
-6 0 8 1.94 1.04 1.67 180.0
-5 0 8 7.41 1.51 3.10 180.0
-4 0 8 185.66 4.38 13.22 0.0
-3 0 8 115.69 2.86 10.98 0.0
-2 0 8 81.45 2.35 8.51 0.0
-1 0 8 15.17 1.00 4.29 180.0
0 0 8 120.86 3.69 10.55 180.0
1 0 8 6.38 1.17 2.92 180.0
2 0 8 90.25 4.89 9.93 180.0
3 0 8 1.06 1.22 0.55 180.0
4 0 8 0.09 0.77 0.10 180.0
5 0 8 18.62 3.16 4.16 0.0
6 0 8 12.47 3.16 3.19 180.0
-13 1 8 26.90 1.74 4.95 0.0
-12 1 8 37.43 1.86 5.94 0.0
-11 1 8 0.89 1.18 0.26 180.0
-10 1 8 22.69 1.77 4.56 0.0
-9 1 8 84.42 2.67 8.82 0.0
-8 1 8 0.71 0.65 1.16 180.0
-7 1 8 78.15 2.12 8.65 180.0
-6 1 8 0.48 0.59 0.89 180.0
-5 1 8 37.16 1.16 6.19 180.0
-4 1 8 146.82 3.75 11.55 180.0
-3 1 8 0.10 0.42 0.14 0.0
-2 1 8 1.21 0.50 1.11 180.0
-1 1 8 7.02 0.56 2.87 0.0
0 1 8 2.35 0.46 1.31 180.0
1 1 8 11.26 1.04 3.47 0.0
2 1 8 12.46 0.82 3.37 180.0
3 1 8 7.19 1.04 2.21 0.0
4 1 8 15.44 1.04 4.48 0.0
5 1 8 0.59 1.28 0.19 180.0
6 1 8 4.34 2.05 2.60 0.0
-13 2 8 26.05 2.42 4.88 180.0
-12 2 8 14.83 2.38 3.57 180.0
-11 2 8 6.88 1.98 2.38 180.0
-10 2 8 23.55 1.57 4.37 0.0
-9 2 8 5.33 0.88 1.78 0.0
-8 2 8 3.47 0.98 1.74 0.0
-7 2 8 10.15 1.03 3.29 0.0
-6 2 8 4.52 0.62 2.25 0.0
-5 2 8 0.27 0.49 0.29 0.0
-4 2 8 165.95 3.54 12.24 180.0
-3 2 8 24.06 0.98 4.97 180.0
-2 2 8 25.18 0.88 4.84 0.0
-1 2 8 0.00 0.47 0.07 180.0
0 2 8 12.72 0.69 3.52 180.0
1 2 8 48.50 1.52 6.95 0.0
2 2 8 38.73 1.78 6.23 0.0
3 2 8 0.00 0.60 0.85 180.0
4 2 8 0.32 0.93 0.06 0.0
5 2 8 10.77 1.96 3.12 180.0
6 2 8 1.16 2.02 0.51 180.0
-12 3 8 0.87 1.20 0.80 0.0
-11 3 8 3.09 1.18 1.67 0.0
-10 3 8 13.66 1.61 3.46 0.0
-9 3 8 69.73 2.56 8.46 0.0
-8 3 8 0.00 0.73 0.75 0.0
-7 3 8 0.00 0.75 0.36 180.0
-6 3 8 60.82 1.91 7.93 180.0
-5 3 8 76.28 1.86 8.81 180.0
-4 3 8 73.12 1.72 8.68 180.0
-3 3 8 16.11 0.71 3.92 0.0
-2 3 8 154.64 2.78 12.30 0.0
-1 3 8 58.51 1.47 7.65 0.0
0 3 8 12.91 0.72 3.61 180.0
1 3 8 0.16 0.62 0.31 0.0
2 3 8 16.88 0.91 3.85 180.0
3 3 8 166.62 4.65 12.64 180.0
4 3 8 8.04 1.44 2.73 180.0
5 3 8 57.19 7.03 7.93 0.0
6 3 8 27.95 3.12 5.21 0.0
-12 4 8 3.32 1.23 1.06 180.0
-11 4 8 2.17 1.14 0.18 0.0
-10 4 8 0.00 1.23 0.97 180.0
-9 4 8 1.15 0.84 0.90 0.0
-8 4 8 1.44 0.62 0.91 180.0
-7 4 8 3.91 0.93 2.35 0.0
-6 4 8 10.75 1.39 3.16 180.0
-5 4 8 28.93 1.23 5.26 180.0
-4 4 8 3.26 0.53 1.89 180.0
-3 4 8 20.30 0.87 4.62 180.0
-2 4 8 9.47 0.87 3.12 180.0
-1 4 8 17.35 0.94 4.03 0.0
0 4 8 42.53 1.46 6.51 0.0
1 4 8 1.41 0.70 1.03 0.0
2 4 8 9.30 1.13 3.38 0.0
3 4 8 11.53 2.18 3.66 0.0
4 4 8 1.93 1.74 0.59 180.0
5 4 8 8.96 1.73 3.22 180.0
-11 5 8 10.21 1.53 3.16 180.0
-10 5 8 20.50 1.84 4.78 180.0
-9 5 8 12.65 1.43 3.70 180.0
-8 5 8 0.00 1.00 0.77 180.0
-7 5 8 20.29 1.08 4.29 0.0
-6 5 8 13.53 1.04 3.58 0.0
-5 5 8 1.77 0.54 1.26 0.0
-4 5 8 78.64 2.13 8.90 0.0
-3 5 8 23.34 1.14 4.81 0.0
-2 5 8 0.81 0.48 0.99 0.0
-1 5 8 2.72 0.58 1.40 0.0
0 5 8 0.28 0.45 0.67 180.0
1 5 8 3.13 1.16 2.18 180.0
2 5 8 2.10 1.16 1.70 180.0
3 5 8 10.84 1.35 3.56 180.0
4 5 8 0.00 1.52 0.32 0.0
5 5 8 3.08 1.82 0.64 180.0
-11 6 8 2.65 1.95 0.35 180.0
-10 6 8 8.23 1.44 3.07 180.0
-9 6 8 0.96 1.37 1.48 180.0
-8 6 8 0.30 1.01 0.45 180.0
-7 6 8 2.28 1.29 0.84 0.0
-6 6 8 16.05 1.81 4.38 0.0
-5 6 8 9.09 1.07 2.67 0.0
-4 6 8 2.59 0.83 1.74 0.0
-3 6 8 1.57 0.92 0.97 180.0
-2 6 8 0.49 0.67 0.76 180.0
-1 6 8 6.40 0.67 2.10 0.0
0 6 8 1.06 1.22 1.29 0.0
1 6 8 8.68 1.67 2.74 180.0
2 6 8 0.00 1.30 0.36 180.0
3 6 8 3.55 1.87 1.90 180.0
4 6 8 20.97 2.91 4.47 180.0
-9 7 8 0.00 1.53 1.24 180.0
-8 7 8 0.00 1.23 0.89 0.0
-7 7 8 0.00 1.48 0.10 0.0
-6 7 8 20.69 2.09 4.75 180.0
-5 7 8 71.25 3.98 8.59 180.0
-4 7 8 0.00 0.76 0.89 0.0
-3 7 8 0.54 1.14 1.10 0.0
-2 7 8 1.27 1.67 1.86 180.0
-1 7 8 0.96 1.82 1.49 0.0
0 7 8 12.35 2.77 3.85 0.0
1 7 8 3.86 2.11 1.23 0.0
2 7 8 2.15 3.78 0.34 0.0
3 7 8 0.00 1.83 0.23 180.0
-8 8 8 1.59 1.51 0.13 0.0
-7 8 8 0.00 1.80 1.17 180.0
-6 8 8 2.94 1.29 2.35 0.0
-5 8 8 9.41 1.66 3.27 0.0
-4 8 8 0.00 1.28 0.43 0.0
-3 8 8 4.93 2.03 2.16 0.0
-2 8 8 2.39 2.00 0.69 0.0
-1 8 8 8.10 2.55 2.59 180.0
0 8 8 17.67 3.69 4.13 180.0
1 8 8 0.00 2.91 1.82 180.0
-5 9 8 5.00 2.42 1.71 180.0
-4 9 8 3.07 3.73 1.04 0.0
-3 9 8 0.00 2.07 0.22 0.0
-2 9 8 3.08 2.33 1.78 180.0
-1 9 8 5.82 3.13 2.52 180.0
-12 1 9 29.80 2.16 4.88 0.0
-11 1 9 0.00 1.52 0.33 0.0
-10 1 9 10.31 1.55 3.01 0.0
-9 1 9 16.81 1.49 4.43 0.0
-8 1 9 1.89 0.89 1.61 180.0
-7 1 9 11.96 0.93 3.44 180.0
-6 1 9 18.94 1.08 4.40 180.0
-5 1 9 51.56 1.80 6.99 180.0
-4 1 9 24.88 0.97 4.89 180.0
-3 1 9 4.92 0.55 2.48 0.0
-2 1 9 10.12 0.76 3.27 0.0
-1 1 9 9.49 0.74 3.27 0.0
0 1 9 6.20 0.82 2.46 180.0
1 1 9 3.86 0.77 2.00 0.0
2 1 9 8.26 1.16 2.73 180.0
3 1 9 8.27 1.58 2.99 180.0
4 1 9 2.15 1.48 1.32 0.0
-12 2 9 0.00 1.97 0.86 0.0
-11 2 9 3.66 1.11 1.36 0.0
-10 2 9 8.27 1.73 2.93 180.0
-9 2 9 0.22 1.15 0.23 180.0
-8 2 9 0.76 0.94 1.34 0.0
-7 2 9 1.20 0.81 0.62 180.0
-6 2 9 53.79 2.16 7.17 180.0
-5 2 9 0.00 0.63 0.61 180.0
-4 2 9 0.00 0.60 0.10 180.0
-3 2 9 4.99 0.97 2.32 180.0
-2 2 9 4.71 0.59 2.23 180.0
-1 2 9 54.26 1.64 7.43 0.0
0 2 9 13.87 1.51 3.86 0.0
1 2 9 3.02 0.87 1.79 180.0
2 2 9 10.73 1.18 3.33 0.0
3 2 9 1.31 1.36 0.27 180.0
4 2 9 0.00 1.66 0.31 180.0
-11 3 9 1.40 1.35 0.90 180.0
-10 3 9 16.51 1.93 4.02 180.0
-9 3 9 3.10 0.93 2.06 180.0
-8 3 9 12.08 1.96 3.39 0.0
-7 3 9 51.94 2.17 7.14 0.0
-6 3 9 0.62 0.76 1.29 180.0
-5 3 9 0.00 0.57 0.70 0.0
-4 3 9 79.35 2.18 8.72 0.0
-3 3 9 3.61 0.64 2.24 0.0
-2 3 9 0.28 1.32 1.34 0.0
-1 3 9 5.37 0.78 1.84 0.0
0 3 9 5.12 0.77 2.44 0.0
1 3 9 4.09 0.84 2.40 180.0
2 3 9 3.94 1.74 2.91 180.0
3 3 9 38.85 2.84 6.04 180.0
4 3 9 7.65 1.50 2.65 180.0
-11 4 9 0.85 1.29 0.63 180.0
-10 4 9 17.66 1.85 4.37 180.0
-9 4 9 1.53 1.42 1.02 180.0
-8 4 9 8.99 2.40 2.90 180.0
-7 4 9 5.23 1.08 2.02 180.0
-6 4 9 18.15 1.63 3.88 0.0
-5 4 9 14.80 1.10 3.55 0.0
-4 4 9 57.23 3.44 7.31 0.0
-3 4 9 0.51 0.70 0.48 180.0
-2 4 9 31.49 1.09 5.78 180.0
-1 4 9 0.65 0.62 0.69 0.0
0 4 9 2.34 0.82 0.94 0.0
1 4 9 26.12 2.79 5.00 180.0
2 4 9 0.00 1.37 1.37 180.0
3 4 9 4.57 2.74 2.82 0.0
-10 5 9 0.00 1.52 0.55 180.0
-9 5 9 2.24 1.48 1.87 180.0
-8 5 9 3.72 1.31 1.79 0.0
-7 5 9 0.70 1.07 0.53 180.0
-6 5 9 1.22 2.51 1.03 0.0
-5 5 9 2.64 1.58 1.58 180.0
-4 5 9 1.61 1.16 1.24 180.0
-3 5 9 0.04 0.67 0.47 180.0
-2 5 9 2.52 0.74 1.78 180.0
-1 5 9 3.66 1.55 1.65 180.0
0 5 9 2.62 1.99 1.87 0.0
1 5 9 9.07 1.68 3.57 0.0
2 5 9 4.68 1.59 2.42 0.0
-9 6 9 0.00 1.17 0.02 180.0
-8 6 9 1.94 1.33 0.94 0.0
-7 6 9 2.41 1.26 0.60 180.0
-6 6 9 9.34 1.64 3.13 0.0
-5 6 9 11.70 1.35 3.20 0.0
-4 6 9 0.00 1.04 0.07 180.0
-3 6 9 3.06 1.28 1.64 0.0
-2 6 9 0.00 1.71 0.48 180.0
-1 6 9 16.67 2.51 4.17 180.0
0 6 9 10.92 2.34 3.09 180.0
1 6 9 0.00 4.52 0.26 0.0
-7 7 9 8.04 1.67 2.35 180.0
-6 7 9 16.93 2.19 4.32 180.0
-5 7 9 0.89 1.41 0.90 180.0
-4 7 9 7.09 1.46 2.36 0.0
-3 7 9 0.00 4.61 0.17 0.0
-2 7 9 14.90 2.97 3.30 180.0
-1 7 9 11.25 2.70 3.12 180.0
0 7 9 0.25 5.23 0.81 180.0
-10 0 10 5.01 2.38 3.31 180.0
-9 0 10 5.70 2.11 2.22 180.0
-8 0 10 2.40 2.85 0.49 180.0
-7 0 10 23.39 2.54 4.71 180.0
-6 0 10 95.92 4.17 9.29 180.0
-5 0 10 37.93 2.15 5.47 0.0
-4 0 10 73.93 4.66 8.20 0.0
-3 0 10 1.25 1.01 0.88 0.0
-2 0 10 0.25 1.30 1.83 180.0
-1 0 10 25.91 2.88 5.53 0.0
0 0 10 4.94 1.65 1.91 180.0
1 0 10 38.22 3.03 5.79 180.0
2 0 10 4.74 3.43 1.11 0.0
-10 1 10 0.69 1.22 1.02 180.0
-9 1 10 0.60 1.16 0.04 0.0
-8 1 10 0.00 1.06 0.58 180.0
-7 1 10 5.29 1.12 2.37 0.0
-6 1 10 1.58 0.86 1.42 0.0
-5 1 10 10.58 1.01 3.57 0.0
-4 1 10 43.33 3.12 6.62 0.0
-3 1 10 6.23 0.86 2.74 0.0
-2 1 10 0.00 1.23 0.67 0.0
-1 1 10 0.00 0.86 0.28 180.0
0 1 10 0.28 0.94 0.51 0.0
1 1 10 36.31 3.52 6.03 180.0
2 1 10 7.28 1.93 3.17 180.0
-10 2 10 6.99 1.93 2.32 180.0
-9 2 10 0.85 1.03 0.30 0.0
-8 2 10 11.82 1.27 2.94 180.0
-7 2 10 1.14 0.94 1.63 180.0
-6 2 10 23.51 2.49 4.63 0.0
-5 2 10 4.15 0.84 2.45 0.0
-4 2 10 4.31 0.71 2.00 0.0
-3 2 10 1.75 0.64 1.47 180.0
-2 2 10 7.69 0.97 3.12 180.0
-1 2 10 0.00 0.93 0.31 180.0
0 2 10 1.40 0.93 0.47 180.0
1 2 10 1.03 1.99 0.79 180.0
2 2 10 0.06 1.46 0.79 0.0
-10 3 10 0.00 1.51 0.40 180.0
-9 3 10 0.00 1.41 0.01 0.0
-8 3 10 4.59 1.36 2.28 0.0
-7 3 10 0.00 1.05 0.25 0.0
-6 3 10 5.26 1.02 2.32 0.0
-5 3 10 0.00 0.87 0.28 180.0
-4 3 10 3.97 0.82 2.14 180.0
-3 3 10 2.69 1.01 1.87 0.0
-2 3 10 0.00 0.69 0.74 0.0
-1 3 10 4.45 1.53 2.00 180.0
0 3 10 1.20 1.65 0.98 0.0
1 3 10 0.00 3.33 1.75 0.0
-9 4 10 3.56 1.56 2.21 0.0
-8 4 10 3.48 1.37 1.14 0.0
-7 4 10 2.65 1.46 0.47 0.0
-6 4 10 4.85 1.47 2.11 0.0
-5 4 10 0.83 1.56 1.08 180.0
-4 4 10 2.35 1.65 1.40 180.0
-3 4 10 1.56 1.37 0.39 0.0
-2 4 10 0.00 1.29 0.29 180.0
-1 4 10 3.08 1.72 2.04 180.0
0 4 10 0.93 1.46 0.70 0.0
-8 5 10 11.93 1.90 3.65 180.0
-7 5 10 13.34 2.55 3.95 180.0
-6 5 10 0.00 1.72 0.36 180.0
-5 5 10 2.21 1.46 1.37 0.0
-4 5 10 0.79 1.72 0.42 180.0
-3 5 10 3.54 1.67 2.06 180.0
-2 5 10 18.85 3.25 3.95 180.0
-1 5 10 0.83 3.01 3.01 180.0
-5 6 10 0.83 1.11 0.73 180.0
-4 6 10 2.25 2.31 1.77 180.0
-3 6 10 0.00 2.35 0.16 0.0
-7 1 11 0.63 1.08 1.13 0.0
-6 1 11 9.46 1.14 3.51 0.0
-5 1 11 1.22 0.93 1.03 0.0
-4 1 11 3.13 1.00 2.00 0.0
-3 1 11 21.21 1.60 4.51 0.0
-2 1 11 1.16 1.21 0.51 0.0
-7 2 11 4.04 1.24 2.08 0.0
-6 2 11 0.01 1.13 1.48 0.0
-5 2 11 35.62 1.85 6.15 180.0
-4 2 11 33.14 2.16 5.66 180.0
-3 2 11 0.00 0.94 0.08 0.0
-5 3 11 0.14 1.16 0.88 180.0
-4 3 11 14.67 1.48 3.79 180.0
 
